# Supplementary material for: Comparison of the MGISEQ-2000 and Illumina HiSeq 4000 sequencing platforms for RNA sequencing
Source: Genomics Inform. 2019 Sep 27;17(3):e32. doi: 10.5808/GI.2019.17.3.e32 (PMC6808641; doi:10.5808/GI.2019.17.3.e32)
Supplement: Supplementary Table 1. — Differentially expressed genes from sample 1 [file gi-2019-17-3-e32-supple2.xlsx]

## Sheet: DEG_X36113789_2nd
	P1_illumina (LogCPM)	P1_mgi (LogCPM)	LogFC	absolute
RPS17	4.83582	0.969398	-3.86642	3.86642
MIF-AS1	0.223328	3.91827	3.69494	3.69494
MALAT1	7.36405	10.512	3.14791	3.14791
LRRC26	1.14107	3.96013	2.81906	2.81906
C20orf24	1.7982	4.5569	2.7587	2.7587
ATP5E	2.55797	0.0412864	-2.51668	2.51668
ZBTB7A	5.77107	8.23957	2.46851	2.46851
LUC7L2	2.22753	4.66101	2.43347	2.43347
COX16	2.93168	0.511759	-2.41992	2.41992
MIR4426	3.57483	1.16886	-2.40597	2.40597
PPDPF	7.04833	9.3302	2.28187	2.28187
NFIC	4.76118	6.98708	2.2259	2.2259
MIR663A	0.138099	2.35682	2.21872	2.21872
PHGR1	6.62901	8.838	2.20899	2.20899
ATP6V0C	5.91572	8.09685	2.18113	2.18113
UQCRHL	4.44142	2.29558	-2.14584	2.14584
HSPE1	4.91161	2.8073	-2.10431	2.10431
RPSAP58	5.44601	3.36993	-2.07608	2.07608
RPL39	8.96421	6.89296	-2.07125	2.07125
AGR3	6.19033	4.12763	-2.0627	2.0627
RPL17	2.98146	0.933299	-2.04816	2.04816
RPL28	8.99616	10.9787	1.98257	1.98257
ZNF580	2.85363	4.82415	1.97052	1.97052
RPL23P8	2.13158	0.170952	-1.96062	1.96062
HOXA9	0.680527	2.62921	1.94868	1.94868
HSPB6	1.32585	3.20411	1.87825	1.87825
SCOC	6.32598	4.48391	-1.84207	1.84207
MIR1282	0.223328	2.06145	1.83812	1.83812
TMEM14A	5.00483	3.16883	-1.83599	1.83599
NDUFA1	7.59996	5.7851	-1.81486	1.81486
PSMA2	8.05727	6.24731	-1.80995	1.80995
JUND	6.39304	8.19439	1.80135	1.80135
RPS10	2.89967	1.11186	-1.78781	1.78781
SOD3	4.19205	5.9784	1.78635	1.78635
RPS27A	9.10789	7.32857	-1.77932	1.77932
ANKHD1	3.7212	1.96104	-1.76016	1.76016
IFI27	8.50237	6.7493	-1.75308	1.75308
CKS2	7.5877	5.86823	-1.71947	1.71947
TGFB1	3.22823	4.94283	1.7146	1.7146
NDUFB6	6.45602	4.75707	-1.69896	1.69896
COMMD8	4.67114	2.98709	-1.68405	1.68405
S100A4	6.76225	5.07875	-1.6835	1.6835
PRDX3	7.47084	5.78965	-1.68119	1.68119
RMRP	2.35576	0.678048	-1.67771	1.67771
MRPS36	5.21971	3.55354	-1.66617	1.66617
CCZ1	3.2739	1.60953	-1.66437	1.66437
ETNK1	6.33737	4.69428	-1.64309	1.64309
PPP1R14A	1.66744	3.30219	1.63475	1.63475
ANAPC11	6.16968	4.542	-1.62768	1.62768
NPW	0.264126	1.8837	1.61958	1.61958
COQ3	4.77889	3.16883	-1.61005	1.61005
URAD	0.82387	2.43377	1.6099	1.6099
C19orf43	6.61281	8.22159	1.60877	1.60877
GAS5	7.24075	5.63474	-1.60601	1.60601
HSPB1	6.30536	7.90877	1.60341	1.60341
PTMS	7.0233	8.62602	1.60273	1.60273
SIVA1	5.91252	4.31394	-1.59858	1.59858
CEBPD	3.96341	5.55651	1.59309	1.59309
GMFB	6.63388	5.04151	-1.59237	1.59237
TPGS1	1.32585	2.91673	1.59088	1.59088
CITED4	2.00491	3.58994	1.58503	1.58503
MDH1	7.43444	5.85044	-1.584	1.584
C4orf48	2.4113	3.9947	1.5834	1.5834
USMG5	6.60886	5.02745	-1.58141	1.58141
TIMM17A	6.27885	4.69805	-1.5808	1.5808
BRD4	5.63576	7.21335	1.57759	1.57759
RPL31	9.36269	7.78592	-1.57676	1.57676
SNORD36A	2.09812	0.521518	-1.5766	1.5766
MIR663AHG	0.303802	1.87611	1.57231	1.57231
TTC32	4.09362	2.52149	-1.57213	1.57213
RPS29	8.40269	6.83739	-1.5653	1.5653
RPS12	9.73677	8.17225	-1.56452	1.56452
SNHG9	2.36516	0.803334	-1.56183	1.56183
CLDN3	7.8987	9.44851	1.54981	1.54981
POU2F2	1.66744	3.19803	1.53059	1.53059
S100A6	11.155	9.62837	-1.52662	1.52662
ZNF865	3.08187	4.60302	1.52115	1.52115
PABPC3	2.33675	0.819245	-1.51751	1.51751
HLA-L	2.06386	0.550404	-1.51346	1.51346
SS18L2	5.26313	3.75	-1.51313	1.51313
ACOT1	2.62997	1.1183	-1.51167	1.51167
ATP5D	5.69478	7.20163	1.50686	1.50686
F8A1	3.18639	4.69266	1.50627	1.50627
CHCHD10	5.46582	6.97182	1.50599	1.50599
MIR3654	2.89318	1.3874	-1.50579	1.50579
LAMTOR4	6.88259	5.38035	-1.50224	1.50224
KLF2	3.05886	4.54858	1.48971	1.48971
ZFPM1	2.50789	3.99732	1.48944	1.48944
S100P	7.11013	5.62628	-1.48384	1.48384
TMEM208	6.70738	5.22776	-1.47961	1.47961
RPS18	12.1865	10.7081	-1.47838	1.47838
TAF3	3.10451	4.57927	1.47476	1.47476
WDR61	5.7965	4.32373	-1.47277	1.47277
CCDC85B	3.64987	5.11546	1.46559	1.46559
RSRP1	5.32469	3.86177	-1.46292	1.46292
ADAT3	1.65215	3.11022	1.45807	1.45807
SDHD	7.78151	6.32529	-1.45622	1.45622
EVADR	6.10868	4.65824	-1.45044	1.45044
FANCL	5.23902	3.79293	-1.44609	1.44609
TMEM30A	7.07222	5.62628	-1.44594	1.44594
SSR4	8.21905	6.77515	-1.4439	1.4439
MTRNR2L2	1.62108	0.1833	-1.43778	1.43778
PDRG1	6.00117	4.56931	-1.43186	1.43186
TMEM160	2.07537	3.50025	1.42488	1.42488
CNFN	1.14107	2.55275	1.41168	1.41168
COX7C	7.81729	6.40769	-1.40961	1.40961
SNHG5	5.51736	4.11156	-1.40579	1.40579
ZNF579	2.47351	3.87895	1.40544	1.40544
CDKN2B-AS1	4.65972	3.26201	-1.39771	1.39771
CMIP	6.51479	7.90458	1.38979	1.38979
TAF10	5.11905	6.50881	1.38976	1.38976
RPS7	10.9977	9.60992	-1.38776	1.38776
SELK	6.11008	4.72364	-1.38644	1.38644
ZC3H13	6.30413	7.68736	1.38323	1.38323
INHBA	3.3374	4.71197	1.37456	1.37456
RPS26	8.35303	9.72718	1.37415	1.37415
POLR2G	6.62118	5.24738	-1.3738	1.3738
SCAF1	5.34978	6.72351	1.37372	1.37372
PMF1	3.14876	4.52026	1.3715	1.3715
SOX12	3.81686	5.18772	1.37086	1.37086
NDUFA9	7.54747	6.17921	-1.36826	1.36826
PLA2G12B	3.2739	1.90994	-1.36395	1.36395
TMEM258	5.37445	4.0147	-1.35975	1.35975
UBALD1	3.79266	5.15165	1.35899	1.35899
IGFBP7-AS1	0.138099	1.49532	1.35723	1.35723
ABCB10	4.86097	3.50395	-1.35702	1.35702
NFIX	6.15687	7.51047	1.3536	1.3536
NUDT3	0.416675	1.76959	1.35292	1.35292
C5orf28	4.65972	3.30784	-1.35188	1.35188
MTRNR2L8	1.50673	0.158497	-1.34824	1.34824
RPPH1	2.25815	0.911198	-1.34695	1.34695
ZNF296	1.8923	3.23853	1.34624	1.34624
ANKRD11	6.39419	7.73742	1.34323	1.34323
CPLX1	0.76823	2.11077	1.34254	1.34254
LEFTY2	1.43708	2.7791	1.34203	1.34203
ATP5G3	8.08475	6.74345	-1.34131	1.34131
MDK	6.07611	7.41659	1.34048	1.34048
SNHG20	2.99364	1.65457	-1.33907	1.33907
SNX11	4.9543	3.6175	-1.3368	1.3368
IMMP1L	3.87399	2.53841	-1.33558	1.33558
CGRRF1	3.42996	2.09452	-1.33544	1.33544
ACTR6	5.40897	4.07393	-1.33504	1.33504
IGF2	0.0475171	1.38205	1.33453	1.33453
SNHG15	5.26438	3.93114	-1.33325	1.33325
CTXN1	0.138099	1.4653	1.3272	1.3272
MUC3A	7.28231	8.60903	1.32672	1.32672
TRIAP1	5.52891	4.20461	-1.3243	1.3243
MRPS23	6.50525	5.18427	-1.32098	1.32098
NDUFB2	6.77907	5.45831	-1.32075	1.32075
CDKN2A	1.91809	3.23853	1.32044	1.32044
OSTC	6.94391	5.62374	-1.32017	1.32017
TPSAB1	2.21718	3.5368	1.31962	1.31962
ANXA2P2	2.88666	1.56776	-1.31891	1.31891
MYEOV2	5.4832	4.16702	-1.31619	1.31619
GSTO1	6.67134	5.35772	-1.31362	1.31362
CIAPIN1	6.58037	5.26745	-1.31292	1.31292
CD46	9.12832	7.8174	-1.31092	1.31092
CEP44	4.30633	2.99587	-1.31046	1.31046
GOLT1B	6.42093	5.11224	-1.3087	1.3087
MRPL52	6.18503	4.87784	-1.30719	1.30719
LOC286437	1.68257	2.98885	1.30628	1.30628
LINC00998	5.34741	4.04208	-1.30534	1.30534
PABPN1	1.8923	3.19651	1.30421	1.30421
HIC1	1.32585	2.62921	1.30336	1.30336
SSC5D	1.85272	3.15323	1.30051	1.30051
ARL16	5.17895	3.87895	-1.3	1.3
DLSTP1	1.69754	0.399817	-1.29772	1.29772
SLC39A4	4.84761	6.14489	1.29728	1.29728
EXOSC7	6.0199	4.72364	-1.29626	1.29626
IER5L	2.52477	3.81987	1.2951	1.2951
NRGN	1.119	2.41033	1.29132	1.29132
VGF	1.02717	2.31254	1.28537	1.28537
HINT1	7.9331	6.64923	-1.28387	1.28387
ZG16B	5.61718	4.33553	-1.28165	1.28165
RAB11B	5.80343	7.08391	1.28047	1.28047
PPA2	6.62069	5.34231	-1.27838	1.27838
MZT1	5.84856	4.57224	-1.27632	1.27632
H2AFZ	8.55303	7.27837	-1.27466	1.27466
CCL20	7.39222	6.11841	-1.27381	1.27381
HBA2	0.138099	1.40859	1.27049	1.27049
SPIN4	4.70302	3.43463	-1.2684	1.2684
ELP2	4.90033	3.63221	-1.26812	1.26812
APOBEC3C	2.12051	3.38738	1.26687	1.26687
PFN1	8.9412	10.2068	1.26565	1.26565
SNHG4	3.38442	2.12043	-1.26399	1.26399
ANKRD36C	2.04057	3.30078	1.26021	1.26021
TM2D3	4.96826	3.71108	-1.25718	1.25718
C17orf97	2.12051	3.37532	1.25481	1.25481
TMED1	4.74506	3.49407	-1.25099	1.25099
SYPL1	7.87564	6.62821	-1.24743	1.24743
ATP6V0B	7.04614	5.80121	-1.24492	1.24492
GLTSCR1	3.08756	4.33138	1.24382	1.24382
NUDT12	5.82745	4.58393	-1.24352	1.24352
ILVBL	6.68031	5.43817	-1.24215	1.24215
RPA3	6.38208	5.14377	-1.2383	1.2383
TXNDC17	6.50418	5.26673	-1.23746	1.23746
MMP11	7.34724	6.11015	-1.23709	1.23709
SRRM1	5.5803	6.81438	1.23408	1.23408
CYB5R4	6.03471	4.8008	-1.23391	1.23391
LMTK3	2.4908	3.72064	1.22985	1.22985
RANBP6	5.43041	4.20157	-1.22884	1.22884
CXCL10	2.71336	1.48539	-1.22797	1.22797
LINC01578	5.59136	4.36361	-1.22775	1.22775
EXTL2	3.43443	2.20764	-1.22679	1.22679
NSRP1	5.49718	6.7239	1.22673	1.22673
RASSF1	5.06524	3.84049	-1.22475	1.22475
PHLDA2	4.31849	5.5422	1.22371	1.22371
SF3A2	6.0932	7.31574	1.22255	1.22255
AASDHPPT	5.6221	4.40043	-1.22166	1.22166
SMG1P2	2.52477	1.30504	-1.21973	1.21973
LMBR1L	4.15185	2.93875	-1.2131	1.2131
TTC5	3.51693	2.30408	-1.21284	1.21284
CDC42EP1	5.57321	6.78582	1.2126	1.2126
THUMPD3-AS1	4.82904	3.6175	-1.21154	1.21154
RAB32	5.90286	4.69158	-1.21128	1.21128
EFNA2	4.09362	5.30254	1.20892	1.20892
RCHY1	4.87421	3.6667	-1.20751	1.20751
RAVER1	6.35754	7.5622	1.20466	1.20466
OIP5	4.26672	3.06256	-1.20417	1.20417
C12orf57	5.89963	4.69697	-1.20265	1.20265
SERTAD1	4.21564	3.01326	-1.20237	1.20237
EEF1E1	3.79962	2.59727	-1.20235	1.20235
HARS2	6.16699	4.9649	-1.20209	1.20209
WDR11	5.84689	4.64491	-1.20197	1.20197
SNRPE	6.7698	5.56803	-1.20177	1.20177
FAM173B	4.9698	3.76958	-1.20023	1.20023
LRRC31	5.03018	3.83071	-1.19948	1.19948
ANKRD46	4.60717	3.40988	-1.19729	1.19729
RAD51AP1	5.36041	4.16313	-1.19728	1.19728
CITED2	3.88384	5.07834	1.1945	1.1945
DPH6	4.23115	3.03727	-1.19388	1.19388
COMTD1	4.86097	6.05473	1.19376	1.19376
TMBIM4	6.76891	5.57566	-1.19325	1.19325
NARS2	5.80343	4.61046	-1.19297	1.19297
CFD	1.119	2.30973	1.19073	1.19073
ITM2A	3.07041	1.87991	-1.1905	1.1905
STOML1	3.78217	2.59265	-1.18952	1.18952
RAMP3	2.89967	1.7111	-1.18857	1.18857
SMG1	7.35788	6.16973	-1.18814	1.18814
PSMD10	6.01692	4.82907	-1.18785	1.18785
ACADS	5.78953	4.60416	-1.18536	1.18536
FKBP2	5.81892	7.00393	1.18501	1.18501
IRF2BP1	3.88384	5.06631	1.18247	1.18247
SNX16	3.57077	2.38916	-1.18161	1.18161
ZNF358	4.33294	5.51437	1.18143	1.18143
POLR2I	4.52563	5.70654	1.18091	1.18091
PEX11B	5.10086	3.92011	-1.18075	1.18075
GOLGA8A	4.20258	3.02188	-1.1807	1.1807
CETN3	4.50663	3.32745	-1.17918	1.17918
COX7A2	7.86013	6.68155	-1.17858	1.17858
C10orf95	0.9291	2.10753	1.17843	1.17843
ADH5	7.30081	6.12242	-1.17839	1.17839
NICN1	3.31331	2.1364	-1.17691	1.17691
UQCRQ	7.36639	6.18957	-1.17682	1.17682
ABHD3	5.68354	4.50866	-1.17489	1.17489
ALG5	6.86571	5.69095	-1.17475	1.17475
NAT9	5.42029	4.24566	-1.17463	1.17463
RNF208	2.14256	3.31628	1.17372	1.17372
NUP85	5.97759	4.8058	-1.1718	1.1718
TMEM60	4.82222	3.65123	-1.171	1.171
TRAPPC4	5.29915	4.12922	-1.16993	1.16993
SNORD96A	1.62108	0.451779	-1.1693	1.1693
EIF5B	7.29866	8.46661	1.16795	1.16795
PKD1P1	5.39181	4.22416	-1.16765	1.16765
PRR12	4.76296	5.92793	1.16496	1.16496
CCDC115	5.17227	4.00951	-1.16276	1.16276
SOX18	1.75592	2.91858	1.16266	1.16266
METTL17	5.71515	4.55334	-1.16181	1.16181
MAD2L1BP	5.30038	4.13956	-1.16082	1.16082
B3GNT7	7.33173	8.49165	1.15992	1.15992
TMEM181	6.74164	5.58296	-1.15868	1.15868
RPL37A	10.0042	8.8477	-1.15653	1.15653
MRPL33	5.89558	4.7394	-1.15617	1.15617
SNORD80	1.66744	0.511759	-1.15568	1.15568
SEPT1	2.10936	3.26492	1.15556	1.15556
TMED9	8.18077	7.02681	-1.15397	1.15397
ZNF420	3.19169	2.03784	-1.15384	1.15384
GPN3	5.23774	4.08549	-1.15226	1.15226
NME1	5.12598	6.27804	1.15206	1.15206
UHMK1	6.51743	5.36587	-1.15156	1.15156
YIPF4	5.52157	4.37105	-1.15052	1.15052
TMEM167A	6.61281	5.4656	-1.14722	1.14722
SEC61B	7.32511	6.17863	-1.14649	1.14649
FLJ22763	2.88666	1.74064	-1.14602	1.14602
MRPL13	7.11676	5.97085	-1.1459	1.1459
MTHFD2	6.7817	5.6367	-1.145	1.145
ZNF700	4.49596	3.35226	-1.1437	1.1437
FAM65C	2.65319	1.5101	-1.14309	1.14309
DYNLT1	6.93564	5.79293	-1.14272	1.14272
PLGRKT	5.7965	4.65381	-1.14268	1.14268
FN3K	3.2385	4.38113	1.14263	1.14263
REP15	5.08102	3.93844	-1.14258	1.14258
MAP1B	2.74972	3.89218	1.14245	1.14245
CLP1	4.88406	3.74167	-1.14239	1.14239
TFRC	9.04288	7.90096	-1.14192	1.14192
CYB561D2	5.32348	4.18171	-1.14177	1.14177
VCPKMT	3.0177	1.87611	-1.14159	1.14159
MYL6	10.5274	9.38837	-1.13907	1.13907
GRIN2D	4.36612	5.50487	1.13875	1.13875
OR2A7	1.69754	0.559906	-1.13764	1.13764
HMGN4	6.96339	5.82579	-1.1376	1.1376
PCGF6	3.93211	2.79528	-1.13682	1.13682
TGFBR1	6.27261	5.13705	-1.13557	1.13557
JPX	3.31816	2.18326	-1.1349	1.1349
SUCLA2	6.55901	5.42718	-1.13183	1.13183
SCO2	5.04635	3.91457	-1.13179	1.13179
RBX1	5.96914	4.83886	-1.13028	1.13028
SNX17	6.67181	5.5416	-1.13021	1.13021
ARHGAP19	4.26923	3.13903	-1.1302	1.1302
YBX2	4.22858	5.35874	1.13016	1.13016
UNC50	5.16824	4.03953	-1.12871	1.12871
HCFC1R1	3.83728	4.9658	1.12852	1.12852
BTNL8	3.7394	2.61104	-1.12836	1.12836
ZNF787	5.01084	6.13857	1.12773	1.12773
CNIH1	6.43273	5.30572	-1.127	1.127
ZNF559	3.27888	2.15219	-1.12669	1.12669
METTL4	3.72851	2.60187	-1.12663	1.12663
C9orf72	4.72876	3.60264	-1.12612	1.12612
ABHD16A	6.44996	5.32535	-1.12461	1.12461
TRAPPC13	4.61113	3.48662	-1.12452	1.12452
CTAGE4	1.52363	2.64715	1.12352	1.12352
SFT2D2	2.55797	1.43464	-1.12332	1.12332
MIEF2	3.50421	2.38382	-1.12039	1.12039
NDFIP2	7.55005	6.42972	-1.12033	1.12033
FOXA2	5.10648	6.22658	1.1201	1.1201
GCA	4.65013	3.53077	-1.11936	1.11936
NXT2	4.86429	3.74584	-1.11845	1.11845
MIB1	5.071	3.95294	-1.11806	1.11806
RFC3	6.5585	5.44138	-1.11711	1.11711
DPY19L4	5.49611	4.37912	-1.11698	1.11698
GSKIP	6.88913	5.77239	-1.11674	1.11674
AREG	3.64987	2.53359	-1.11628	1.11628
TSPAN1	9.68812	8.57455	-1.11357	1.11357
FBRSL1	5.35097	6.46396	1.11299	1.11299
LY75	4.68998	3.5783	-1.11168	1.11168
NDUFA3	5.59437	6.70409	1.10972	1.10972
ANKRD12	5.35452	6.46396	1.10945	1.10945
OAZ1	8.9672	7.85822	-1.10898	1.10898
ACAD8	4.5588	3.45004	-1.10876	1.10876
VIM-AS1	0.487298	1.59574	1.10844	1.10844
ESD	7.52954	6.4216	-1.10795	1.10795
PXN-AS1	2.51635	1.40859	-1.10777	1.10777
MFSD8	4.23372	3.1263	-1.10743	1.10743
METTL25	2.82664	1.7196	-1.10704	1.10704
MSI1	2.32716	3.43333	1.10617	1.10617
FASTKD1	5.18028	4.07476	-1.10553	1.10553
TARBP1	5.81806	4.71303	-1.10503	1.10503
OXR1	6.19891	5.09518	-1.10372	1.10372
CREB3L1	6.3546	7.45831	1.10372	1.10372
C9orf16	5.25682	6.36038	1.10356	1.10356
FYB	1.77015	2.87357	1.10342	1.10342
PPIE	5.88253	4.77961	-1.10293	1.10293
LYZ	6.81855	5.71587	-1.10268	1.10268
CD3E	1.50673	2.60876	1.10202	1.10202
MTFP1	5.25809	4.1561	-1.10199	1.10199
SNORD68	1.14107	0.0412864	-1.09979	1.09979
COPS5	6.80738	5.70868	-1.0987	1.0987
FBXL6	4.56901	3.47033	-1.09868	1.09868
UBE2S	5.76575	6.86293	1.09717	1.09717
SFT2D1	6.04206	4.94601	-1.09606	1.09606
AADACP1	2.38379	1.28799	-1.09581	1.09581
UQCRH	7.83919	6.74358	-1.09561	1.09561
RPAIN	5.12598	4.03272	-1.09326	1.09326
ALG10B	3.71753	2.62469	-1.09284	1.09284
CDK4	7.96729	6.87558	-1.0917	1.0917
TMEM251	4.56289	3.47285	-1.09004	1.09004
LINC01133	5.00784	6.09736	1.08952	1.08952
TNFRSF10B	5.94581	4.8568	-1.08902	1.08902
SDF2	5.90689	4.81822	-1.08867	1.08867
FAM91A1	6.90936	5.8216	-1.08776	1.08776
SMAD6	2.3175	3.40462	1.08712	1.08712
COPB1	8.056	6.96937	-1.08663	1.08663
TMX1	6.26132	5.17503	-1.0863	1.0863
SDHC	6.57683	5.49065	-1.08618	1.08618
CRTC1	3.14876	4.23458	1.08582	1.08582
VBP1	6.58037	5.49592	-1.08445	1.08445
CD164	9.51736	8.43376	-1.0836	1.0836
MT2A	5.68072	6.76402	1.0833	1.0833
GOLGA8B	2.43829	1.35501	-1.08327	1.08327
ZNF702P	2.68359	1.60035	-1.08324	1.08324
TRIM56	5.10648	6.18957	1.08309	1.08309
ZMYM5	4.62881	3.54639	-1.08242	1.08242
UBC	10.029	8.94682	-1.08221	1.08221
ANXA1	5.39984	4.31814	-1.0817	1.0817
ZBTB41	4.20782	3.1263	-1.08152	1.08152
ATP5G1	7.40339	6.32216	-1.08123	1.08123
LOC101927934	3.13232	2.05138	-1.08094	1.08094
DNAJB14	5.34978	4.26902	-1.08076	1.08076
CCNE2	4.66354	3.58296	-1.08057	1.08057
VPS9D1-AS1	3.99102	5.0713	1.08028	1.08028
WRB	4.30633	3.22665	-1.07968	1.07968
CCDC51	5.50358	4.42404	-1.07954	1.07954
CHCHD2	9.16337	8.08399	-1.07938	1.07938
PI3	8.58609	9.6652	1.07911	1.07911
PGK1	9.38836	8.30963	-1.07873	1.07873
ETFA	7.33472	6.25647	-1.07825	1.07825
ZFHX3	4.36377	5.44106	1.07729	1.07729
TMEM64	3.48708	2.41033	-1.07675	1.07675
RBM45	3.64602	2.56931	-1.0767	1.0767
TMX3	4.84929	3.77264	-1.07664	1.07664
CD27-AS1	4.54438	3.46781	-1.07657	1.07657
PHF6	5.78603	4.70984	-1.07619	1.07619
ATN1	6.08112	7.15655	1.07543	1.07543
CAPN13	3.2739	2.19855	-1.07535	1.07535
GALNT7	7.24267	6.1674	-1.07526	1.07526
CACFD1	5.83847	4.76325	-1.07522	1.07522
RGPD4	2.06386	3.13903	1.07517	1.07517
HOXA3	3.78217	4.85728	1.07511	1.07511
STARD4	5.10086	4.02674	-1.07412	1.07412
LGALS1	6.84316	5.77009	-1.07308	1.07308
SNORA76C	1.47233	0.399817	-1.07251	1.07251
GLMN	3.49567	2.4234	-1.07227	1.07227
SPPL2A	5.54866	4.47641	-1.07225	1.07225
SNHG19	3.68785	2.61561	-1.07225	1.07225
SETSIP	1.20533	0.133261	-1.07207	1.07207
RNF139	5.50889	4.43699	-1.07191	1.07191
PEX2	5.89395	4.82218	-1.07178	1.07178
RNF14	6.11078	5.04151	-1.06927	1.06927
CLEC2D	2.48218	1.41383	-1.06834	1.06834
TMEM126A	4.65398	3.58646	-1.06752	1.06752
MFAP3	5.41238	4.34587	-1.06651	1.06651
NIPSNAP3A	6.61528	5.54907	-1.06621	1.06621
TSPAN31	5.67883	4.61275	-1.06609	1.06609
LSM5	6.33498	5.2689	-1.06608	1.06608
IDUA	1.52363	2.58801	1.06438	1.06438
UBALD2	5.62013	6.68386	1.06373	1.06373
C2CD4D	0.710358	1.77368	1.06332	1.06332
PGBD2	3.26387	2.20158	-1.06229	1.06229
SEPP1	9.95859	8.89633	-1.06226	1.06226
DCXR	5.27939	6.34053	1.06115	1.06115
UHRF2	6.05592	4.99542	-1.0605	1.0605
KANSL2	5.70315	4.64268	-1.06047	1.06047
BSCL2	1.05068	2.11077	1.06008	1.06008
YPEL3	4.42802	5.48755	1.05953	1.05953
PLEKHG4	5.10648	4.04715	-1.05933	1.05933
NDUFA4	7.71915	6.66018	-1.05897	1.05897
USB1	5.48536	4.42923	-1.05613	1.05613
ZNF136	3.42096	2.36497	-1.05599	1.05599
MPHOSPH8	6.59243	7.64781	1.05538	1.05538
COX7A2L	6.57227	5.51711	-1.05516	1.05516
ARMT1	5.50677	4.45174	-1.05503	1.05503
OIP5-AS1	4.72145	3.6667	-1.05475	1.05475
TBC1D8B	4.76118	3.70681	-1.05437	1.05437
SRD5A1	5.24668	4.1932	-1.05348	1.05348
EFNA1	6.70321	5.64983	-1.05338	1.05338
CTHRC1	4.27673	3.22367	-1.05306	1.05306
MIS12	4.80504	3.75207	-1.05298	1.05298
CPOX	5.63964	4.58684	-1.0528	1.0528
CEBPB	4.97288	6.02567	1.05279	1.05279
YAP1	7.10733	6.05473	-1.0526	1.0526
NEDD8	4.94335	3.89124	-1.05212	1.05212
GRAMD1C	3.41645	2.36497	-1.05147	1.05147
TRIM23	2.68359	1.63223	-1.05136	1.05136
ZNF703	6.59043	7.64167	1.05125	1.05125
RCBTB1	4.10489	3.05418	-1.05071	1.05071
RFX1	3.53787	4.58858	1.05071	1.05071
PIWIL4	4.21304	3.16261	-1.05042	1.05042
SAFB2	5.38142	6.43182	1.0504	1.0504
PRKACA	5.56711	6.61745	1.05033	1.05033
LINC01123	3.26387	4.31394	1.05006	1.05006
PGAP1	4.19995	3.15008	-1.04987	1.04987
MIR5047	3.10451	2.05474	-1.04976	1.04976
ADCY6	6.46699	5.41806	-1.04892	1.04892
MAD2L1	6.51901	5.47096	-1.04805	1.04805
C2orf47	4.60915	3.56184	-1.04731	1.04731
NEAT1	8.40825	7.36137	-1.04688	1.04688
NACA2	1.20533	0.158497	-1.04684	1.04684
CTU1	2.66085	3.70681	1.04596	1.04596
CHCHD1	5.50145	4.45556	-1.04589	1.04589
PPP2CB	6.39247	5.34712	-1.04534	1.04534
ZNF503	4.26421	5.30925	1.04503	1.04503
GTF2H3	5.69104	4.64603	-1.04501	1.04501
PCMTD2	6.57632	5.53137	-1.04495	1.04495
TRIB3	7.44446	6.40109	-1.04337	1.04337
C1orf233	2.62997	3.67328	1.04331	1.04331
TMEM9	5.55175	4.50866	-1.04309	1.04309
CXCL6	2.89967	1.85697	-1.0427	1.0427
SMAD5	5.65985	4.61731	-1.04254	1.04254
GLS	6.60638	5.56508	-1.0413	1.0413
ARL6IP6	4.41222	3.37128	-1.04094	1.04094
RPL22L1	5.72797	4.68725	-1.04072	1.04072
IFI6	4.63854	5.67874	1.0402	1.0402
SNORD25	1.36389	0.323776	-1.04011	1.04011
DNA2	4.7324	3.69284	-1.03955	1.03955
CROT	3.74662	2.70824	-1.03838	1.03838
PFDN4	6.21135	5.17309	-1.03825	1.03825
IGIP	3.04137	2.00344	-1.03793	1.03793
HADHB	7.29066	6.25318	-1.03748	1.03748
ESPN	4.56289	5.59976	1.03686	1.03686
CMTM4	7.50316	6.46633	-1.03682	1.03682
ABHD17A	4.46129	5.49809	1.03679	1.03679
ATAD3B	4.73058	3.69392	-1.03665	1.03665
ITGAE	4.38474	3.34816	-1.03658	1.03658
MTX3	3.78217	2.74619	-1.03597	1.03597
PNPLA2	5.48428	6.5198	1.03552	1.03552
TRAPPC5	4.70302	5.73853	1.03551	1.03551
CACNA1A	0.342416	1.37668	1.03427	1.03427
UBL7-AS1	2.72801	1.69394	-1.03408	1.03408
MTMR6	6.02139	4.98752	-1.03386	1.03386
SLC35A2	6.42488	5.3917	-1.03317	1.03317
CBX4	3.61481	4.64714	1.03233	1.03233
C6orf48	6.63583	5.60435	-1.03147	1.03147
OGFOD2	4.50663	3.47536	-1.03126	1.03126
CKMT1B	4.54852	5.57946	1.03095	1.03095
FCHO2	5.12183	4.09123	-1.03059	1.03059
SYN1	1.20533	2.23459	1.02926	1.02926
NR2C2AP	5.66557	4.63652	-1.02905	1.02905
MCTS1	6.61034	5.58209	-1.02826	1.02826
ZFYVE27	5.95441	4.9264	-1.02801	1.02801
SLC38A2	7.02885	6.00146	-1.02739	1.02739
IFI27L1	3.71753	2.69105	-1.02649	1.02649
INSIG2	4.96672	3.94026	-1.02646	1.02646
ATP6AP2	7.50661	6.48016	-1.02645	1.02645
SURF1	5.54141	4.51539	-1.02603	1.02603
DDOST	8.11539	7.08945	-1.02593	1.02593
SAMD13	4.24651	3.22067	-1.02583	1.02583
ATXN2	4.89547	5.9208	1.02533	1.02533
TMEM62	5.77989	4.755	-1.02489	1.02489
IFT80	4.58922	3.56538	-1.02384	1.02384
CTC-338M12.4	3.08187	2.0581	-1.02377	1.02377
CTSS	8.77239	7.74908	-1.02331	1.02331
PRDX1	8.9233	7.9002	-1.0231	1.0231
DCTN5	7.33382	6.31077	-1.02305	1.02305
G2E3	4.53191	3.50886	-1.02304	1.02304
NEXN	2.79219	3.81492	1.02273	1.02273
ITPA	6.98567	5.96326	-1.02241	1.02241
PDF	0.796319	1.81791	1.02159	1.02159
RARRES1	4.75225	3.7312	-1.02105	1.02105
TMEM99	2.26821	1.2474	-1.02081	1.02081
ANKRD36	2.15346	3.17348	1.02003	1.02003
PLS3	6.7729	5.7531	-1.01979	1.01979
SCPEP1	3.63439	2.61561	-1.01879	1.01879
ABHD17B	5.38142	4.36293	-1.01849	1.01849
GLYCTK	5.28311	4.26467	-1.01844	1.01844
SEP15	7.59522	6.57693	-1.01829	1.01829
ANO5	3.60293	2.58569	-1.01725	1.01725
CDK1	7.48412	6.46728	-1.01684	1.01684
TMEM68	5.35097	4.33415	-1.01682	1.01682
GSTA4	3.6069	2.59033	-1.01657	1.01657
LRRC36	3.37048	2.35409	-1.01638	1.01638
C3orf33	2.62997	1.6141	-1.01587	1.01587
USP42	4.13545	5.15087	1.01542	1.01542
CALCA	1.95594	0.940591	-1.01535	1.01535
HHLA3	2.4113	3.42556	1.01426	1.01426
MIR141	1.119	2.13322	1.01422	1.01422
IFT52	5.05655	4.04292	-1.01363	1.01363
NDUFA2	6.40107	5.38771	-1.01336	1.01336
RBM25	6.54096	7.55383	1.01287	1.01287
FAM73B	5.48104	4.46823	-1.01281	1.01281
ANKRD9	2.99969	4.01211	1.01241	1.01241
ZNF799	3.50421	2.49201	-1.0122	1.0122
WDR90	5.22747	4.21592	-1.01155	1.01155
NTHL1	5.74518	4.73364	-1.01154	1.01154
RPS14	10.8115	9.80059	-1.01088	1.01088
PBK	5.42029	4.40966	-1.01063	1.01063
CALM2	9.50445	8.49459	-1.00985	1.00985
HMGCS1	8.544	7.53416	-1.00984	1.00984
INAFM1	2.56615	3.57596	1.00981	1.00981
COA7	5.02722	4.01815	-1.00907	1.00907
FAM98B	6.00192	4.99323	-1.00869	1.00869
DDO	2.12051	1.11186	-1.00865	1.00865
ZNF736	3.58694	2.57869	-1.00825	1.00825
MTCP1	1.60529	0.597298	-1.00799	1.00799
TNFAIP6	2.08679	1.07919	-1.0076	1.0076
ZNF558	4.46129	3.45386	-1.00743	1.00743
PCSK1N	0.380023	1.3874	1.00737	1.00737
SNHG8	5.39755	4.39048	-1.00707	1.00707
SNORA70	1.36389	0.356857	-1.00703	1.00703
UBE2E1	6.80953	5.80272	-1.00682	1.00682
MMADHC	6.78915	5.78307	-1.00607	1.00607
SDE2	4.97134	3.9655	-1.00584	1.00584
ZC3H12C	4.1077	3.10212	-1.00558	1.00558
LACTB2	6.11148	5.10657	-1.0049	1.0049
PDCD6IPP2	1.50673	0.501934	-1.0048	1.0048
RPL13AP3	1.00327	0	-1.00327	1.00327
SPATC1L	2.73529	3.73854	1.00325	1.00325
MRPL50	6.13091	5.12869	-1.00222	1.00222
GIN1	3.3611	2.35954	-1.00156	1.00156
FAM221A	3.30844	2.30691	-1.00153	1.00153
BTF3L4	5.41124	4.41097	-1.00027	1.00027
