# Supplementary material for: Comparison of the MGISEQ-2000 and Illumina HiSeq 4000 sequencing platforms for RNA sequencing
Source: Genomics Inform. 2019 Sep 27;17(3):e32. doi: 10.5808/GI.2019.17.3.e32 (PMC6808641; doi:10.5808/GI.2019.17.3.e32)
Supplement: Supplementary Table 2. — Differentially expressed genes from sample 2 [file gi-2019-17-3-e32-supple3.xlsx]

## Sheet: DEG_X36115646_2nd
	P2_illumina (LogCPM)	P2_mgi (LogCPM)	LogFC	absolute
PHGR1	4.40999	7.89635	3.48636	3.48636
HBA2	4.19154	7.64046	3.44892	3.44892
C20orf24	0.996899	4.27474	3.27784	3.27784
RPS17	4.47105	1.34855	-3.12251	3.12251
IGFBP7-AS1	0.106473	3.21042	3.10395	3.10395
MIF-AS1	0.968946	4.00442	3.03548	3.03548
PPDPF	6.06741	9.02915	2.96174	2.96174
HBA1	2.0228	4.97359	2.95079	2.95079
TPGS1	1.42494	4.26674	2.84179	2.84179
LRRC26	0.1569	2.99698	2.84008	2.84008
CCDC85B	2.51361	5.23971	2.7261	2.7261
PPP1R14A	1.44538	4.11751	2.67213	2.67213
ATP6V0C	5.61541	8.2402	2.62479	2.62479
MIR663A	0.1569	2.77926	2.62236	2.62236
MALAT1	8.36601	10.9352	2.56924	2.56924
ZBTB7A	5.25496	7.78209	2.52712	2.52712
NFIC	5.25207	7.73903	2.48696	2.48696
CLDN3	5.42407	7.86585	2.44178	2.44178
TPSAB1	3.74914	6.16009	2.41095	2.41095
RPL28	8.61135	10.9988	2.38745	2.38745
JUND	5.818	8.19909	2.38109	2.38109
TMEM160	0.723374	3.08659	2.36321	2.36321
CFD	2.30583	4.64496	2.33913	2.33913
NRGN	1.6173	3.95437	2.33707	2.33707
MIR1282	0	2.31079	2.31079	2.31079
KLF2	3.88249	6.18625	2.30377	2.30377
CPLX1	1.2732	3.50462	2.23142	2.23142
SOD3	5.29632	7.50671	2.21039	2.21039
HSPB6	1.40422	3.59261	2.18839	2.18839
SCOC	6.3875	4.20851	-2.17899	2.17899
ZFPM1	1.31821	3.48636	2.16815	2.16815
C4orf48	0.788795	2.95333	2.16453	2.16453
HSPB1	6.2892	8.44948	2.16029	2.16029
ZNF579	1.89493	4.03825	2.14331	2.14331
ATP5D	5.74982	7.87618	2.12636	2.12636
CEBPD	5.24626	7.35541	2.10915	2.10915
SOX18	2.21355	4.28358	2.07003	2.07003
ZNF865	2.70369	4.77226	2.06857	2.06857
C19orf43	5.87748	7.94417	2.06669	2.06669
CHCHD10	4.64675	6.71162	2.06488	2.06488
ETNK1	6.5678	4.51437	-2.05342	2.05342
TGFB1	5.45336	7.49962	2.04625	2.04625
PTMS	6.44507	8.47913	2.03405	2.03405
ZNF580	3.21883	5.22693	2.0081	2.0081
IGF2	0.654844	2.64851	1.99366	1.99366
CDKN2A	1.29588	3.28451	1.98863	1.98863
TAF10	4.66863	6.63512	1.96649	1.96649
LUC7L2	1.84966	3.81133	1.96167	1.96167
AGR3	5.6311	3.67286	-1.95824	1.95824
WTAPP1	0.881681	2.83805	1.95637	1.95637
MIF	6.43553	8.37705	1.94151	1.94151
NDUFA3	4.95711	6.89729	1.94018	1.94018
GMFB	6.61026	4.67214	-1.93812	1.93812
POU2F2	5.09605	7.03244	1.93639	1.93639
ATP5E	1.95316	0.0339242	-1.91924	1.91924
MIR663AHG	0.252757	2.15766	1.9049	1.9049
NME1	3.85983	5.74945	1.88962	1.88962
F8A1	2.4644	4.34736	1.88296	1.88296
COMTD1	2.57052	4.45144	1.88092	1.88092
RPS26	6.67333	8.53438	1.86104	1.86104
HIC1	3.17056	5.03088	1.86033	1.86033
ADAT3	1.05123	2.9106	1.85937	1.85937
PCSK1N	0.1569	2.00781	1.85091	1.85091
ABHD17A	3.91947	5.75677	1.8373	1.8373
SELM	5.18379	7.02006	1.83627	1.83627
RPL17	2.8488	1.02503	-1.82377	1.82377
TNFAIP6	6.56079	4.74179	-1.819	1.819
CYBA	7.31229	9.12749	1.81521	1.81521
C19orf60	3.13955	4.95323	1.81369	1.81369
ELK2AP	4.9446	3.14208	-1.80253	1.80253
CTXN1	0.1569	1.95124	1.79434	1.79434
IER5L	2.59816	4.3881	1.78994	1.78994
PMF1	2.80204	4.58615	1.78412	1.78412
FAAP20	3.26554	5.02826	1.76272	1.76272
COMMD8	4.52484	2.76418	-1.76066	1.76066
TRAPPC5	3.84453	5.60495	1.76042	1.76042
MDK	5.77426	7.53429	1.76003	1.76003
SLC39A4	4.0586	5.803	1.74441	1.74441
ZNF358	4.5767	6.30475	1.72805	1.72805
JSRP1	4.33532	6.04237	1.70706	1.70706
PHLDA2	2.80204	4.50003	1.698	1.698
MIR4426	2.80994	1.11494	-1.69499	1.69499
CEP44	4.19757	2.50471	-1.69286	1.69286
PTPRCAP	4.22442	5.91504	1.69062	1.69062
TMX3	6.33714	4.64907	-1.68807	1.68807
SH2B2	1.58083	3.265	1.68418	1.68418
SNX16	4.19456	2.51074	-1.68381	1.68381
ABCB10	5.27222	3.59829	-1.67393	1.67393
C5orf28	4.27951	2.60967	-1.66985	1.66985
MZT2B	4.45351	6.11375	1.66025	1.66025
RNF208	0.996899	2.65669	1.6598	1.6598
ZBTB41	5.3131	3.65525	-1.65784	1.65784
PRR7	1.05123	2.70224	1.65101	1.65101
ACTR6	5.12167	3.47096	-1.6507	1.6507
CD7	3.15823	4.80517	1.64694	1.64694
MUC3A	5.2448	6.88863	1.64383	1.64383
INAFM1	2.53283	4.1747	1.64187	1.64187
TMEM30A	8.07985	6.43919	-1.64065	1.64065
TMEM14A	4.35974	2.72058	-1.63916	1.63916
UBALD1	3.40246	5.04135	1.63888	1.63888
RPS15	8.13356	9.7724	1.63884	1.63884
PSMA2	7.32544	5.68719	-1.63824	1.63824
GOLGA8B	4.26234	2.62922	-1.63312	1.63312
KCNK15	1.10359	2.73096	1.62737	1.62737
GULP1	3.72009	2.09476	-1.62533	1.62533
MZT1	5.30334	3.67823	-1.62511	1.62511
UHMK1	7.11994	5.49545	-1.62449	1.62449
RCBTB1	5.0847	3.4632	-1.62149	1.62149
CEBPB-AS1	0.619318	2.23989	1.62058	1.62058
CD46	9.00514	7.38754	-1.6176	1.6176
C9orf16	4.29929	5.91362	1.61433	1.61433
FKBP2	6.26641	7.87099	1.60458	1.60458
ZNF296	1.05123	2.65124	1.60001	1.60001
PFN1	8.49626	10.0946	1.59838	1.59838
HSPE1	4.32983	2.73354	-1.59629	1.59629
AASDHPPT	5.52591	3.93206	-1.59385	1.59385
RPL39	8.26024	6.68251	-1.57773	1.57773
SLC4A1	1.20294	2.77926	1.57632	1.57632
SMG1	7.19615	5.62038	-1.57577	1.57577
TAF3	3.36542	4.94043	1.57502	1.57502
SNX10	6.20707	4.63325	-1.57382	1.57382
SCAF1	4.81124	6.38396	1.57271	1.57271
RAVER1	5.10731	6.67699	1.56967	1.56967
BRD4	5.43815	7.0045	1.56635	1.56635
POLI	4.06191	2.49561	-1.5663	1.5663
TWIST2	1.29588	2.85949	1.56361	1.56361
FAM207A	2.82561	4.38563	1.56003	1.56003
GOLT1B	6.35277	4.79284	-1.55993	1.55993
NDUFS6	5.1153	6.67245	1.55715	1.55715
INSL5	3.62477	2.07453	-1.55024	1.55024
DUSP23	3.40768	4.95434	1.54666	1.54666
TBC1D8B	4.96598	3.43174	-1.53424	1.53424
ZNF136	3.68185	2.15766	-1.52419	1.52419
DCXR	4.17634	5.70012	1.52379	1.52379
ALG10B	3.43858	1.91529	-1.52329	1.52329
PRDX3	7.15874	5.63738	-1.52137	1.52137
UBE2S	4.5951	6.11623	1.52113	1.52113
EVA1B	2.93079	4.44908	1.51829	1.51829
UQCRHL	3.91947	2.40129	-1.51818	1.51818
DNPH1	4.04192	5.55763	1.51571	1.51571
WRN	4.47105	2.95996	-1.51109	1.51109
HLA-L	2.67802	1.16937	-1.50865	1.50865
HOXA9	0.34264	1.85014	1.5075	1.5075
ITGAV	8.19481	6.69582	-1.49899	1.49899
VPS13A	5.78632	4.28973	-1.49659	1.49659
EXOC5	6.10321	4.60743	-1.49578	1.49578
VIM-AS1	1.99535	3.49095	1.4956	1.4956
MIR4539	2.49412	0.999503	-1.49462	1.49462
CD69	4.88975	3.39795	-1.49181	1.49181
SNORA32	1.96736	0.477767	-1.4896	1.4896
CDC42EP1	5.43688	6.92637	1.48949	1.48949
SPI1	5.36362	6.85061	1.48699	1.48699
CXCL10	5.5211	4.03511	-1.48599	1.48599
RANBP6	5.14684	3.66881	-1.47802	1.47802
C9orf72	5.01635	3.54194	-1.47441	1.47441
SF3A2	5.18379	6.65808	1.47429	1.47429
HCFC1R1	3.77359	5.24741	1.47383	1.47383
ZNF702P	3.46384	1.99064	-1.4732	1.4732
TGFBR1	6.81157	5.33973	-1.47184	1.47184
KITLG	5.34879	3.87705	-1.47174	1.47174
GLS	7.28314	5.81158	-1.47156	1.47156
NBEAL1	4.0352	2.56396	-1.47124	1.47124
IDUA	3.05565	4.52634	1.47069	1.47069
NDUFS8	4.98878	6.45884	1.47006	1.47006
RNF126	5.49561	6.96535	1.46973	1.46973
CYB5R4	5.50172	4.03301	-1.46871	1.46871
JUNB	7.56456	9.03322	1.46866	1.46866
COX16	2.15273	0.684123	-1.4686	1.4686
SLC5A3	5.71973	4.2533	-1.46644	1.46644
DPY19L4	5.66416	4.20107	-1.46309	1.46309
SULT1B1	5.25207	3.7904	-1.46167	1.46167
PTRHD1	3.23065	4.69087	1.46022	1.46022
SDHD	7.02599	5.56635	-1.45964	1.45964
LRRK2	4.27095	2.8114	-1.45955	1.45955
NUDT12	4.10428	2.64851	-1.45578	1.45578
OXR1	6.1405	4.68488	-1.45562	1.45562
GPR15	3.17056	1.71552	-1.45504	1.45504
NUDT3	0.654844	2.10676	1.45192	1.45192
ZNF559	3.51789	2.06636	-1.45154	1.45154
TRIM23	3.91581	2.46485	-1.45096	1.45096
HMGCS1	6.69908	5.24831	-1.45077	1.45077
GATA3	1.6173	3.06624	1.44894	1.44894
MIB1	6.11522	4.6681	-1.44712	1.44712
LRRC4B	0.689516	2.13439	1.44488	1.44488
SLC38A2	8.35811	6.91375	-1.44436	1.44436
ZDBF2	3.69471	2.25075	-1.44396	1.44396
PABPN1	1.65288	3.09665	1.44378	1.44378
MFSD8	4.6773	3.23615	-1.44115	1.44115
ESPN	2.14025	3.58119	1.44094	1.44094
EFNA2	3.76548	5.20616	1.44068	1.44068
DCK	5.31865	3.87822	-1.44043	1.44043
FANCL	4.14233	2.70224	-1.44009	1.44009
CXCR3	1.58083	3.02044	1.43961	1.43961
RMRP	1.83425	0.401857	-1.43239	1.43239
FCHO2	6.0748	4.64359	-1.43122	1.43122
DNAJB14	5.87372	4.44357	-1.43014	1.43014
ARHGAP19	4.06191	2.63199	-1.42992	1.42992
SPATC1L	2.1651	3.59403	1.42894	1.42894
ZNF593	3.37077	4.79963	1.42887	1.42887
SYPL1	7.43645	6.01131	-1.42514	1.42514
MZT2A	3.96617	5.39094	1.42476	1.42476
IFT80	4.87476	3.4507	-1.42406	1.42406
PHF6	5.59954	4.17755	-1.42199	1.42199
MDH1	6.94445	5.52259	-1.42186	1.42186
UBALD2	5.58465	7.00611	1.42146	1.42146
ABCA5	4.90643	3.48636	-1.42007	1.42007
NHLRC2	4.48345	3.06419	-1.41927	1.41927
LMTK3	1.20294	2.62087	1.41793	1.41793
POLR2J	5.06503	6.48149	1.41646	1.41646
G2E3	4.96598	3.55222	-1.41376	1.41376
SRM	5.56144	6.97233	1.41089	1.41089
CCR10	0.619318	2.029	1.40968	1.40968
SPPL2A	6.23375	4.82468	-1.40907	1.40907
MOSPD3	2.8488	4.25779	1.40899	1.40899
RAMP2	3.51306	4.9213	1.40824	1.40824
SOX12	3.92312	5.32824	1.40512	1.40512
VGF	0.820426	2.22529	1.40486	1.40486
ZNF787	4.07835	5.47939	1.40103	1.40103
LOC286437	1.80292	3.20299	1.40006	1.40006
ZNF628	1.6352	3.03517	1.39997	1.39997
TMEM167A	7.25013	5.85226	-1.39787	1.39787
FAM91A1	6.55962	5.16178	-1.39783	1.39783
SLC2A13	5.3338	3.93767	-1.39613	1.39613
YPEL3	4.53202	5.9275	1.39548	1.39548
SSX2IP	5.09443	3.69952	-1.39491	1.39491
ANKRD11	5.84805	7.24196	1.39391	1.39391
BMI1	0.34264	1.73627	1.39363	1.39363
ANKRD46	4.60195	3.20857	-1.39338	1.39338
CCL20	6.13422	4.74115	-1.39307	1.39307
MRPS36	4.97303	3.58119	-1.39184	1.39184
ZNF678	3.72427	2.33481	-1.38947	1.38947
IFI6	5.14684	6.53299	1.38616	1.38616
SNORD80	1.787	0.401857	-1.38514	1.38514
STARD4	5.26362	3.87939	-1.38423	1.38423
ASCL2	4.34351	5.72727	1.38376	1.38376
RPSAP58	3.00148	1.61824	-1.38325	1.38325
INSIG2	5.4292	4.04658	-1.38263	1.38263
NEK7	6.2123	4.83314	-1.37916	1.37916
HOXA7	2.74549	4.12343	1.37794	1.37794
CCNT2	5.35959	3.98179	-1.3778	1.3778
RPL23P8	1.52433	0.146745	-1.37758	1.37758
TIMM17A	6.21006	4.83314	-1.37693	1.37693
NFIX	5.22278	6.59414	1.37136	1.37136
CCDC124	4.67081	6.04107	1.37027	1.37027
MIR3064	1.46552	0.0994694	-1.36605	1.36605
LRRC40	4.33258	2.96656	-1.36601	1.36601
ZNF503	3.80949	5.17372	1.36423	1.36423
BRWD1	5.96588	4.60391	-1.36197	1.36197
KIAA1033	6.54608	5.18509	-1.361	1.361
RNF139	5.37165	4.01402	-1.35763	1.35763
SLC16A7	3.87874	2.52274	-1.356	1.356
OSTC	7.18023	5.82587	-1.35436	1.35436
XRN1	6.41301	5.05896	-1.35405	1.35405
LACC1	5.38361	4.02986	-1.35375	1.35375
S100A4	7.31991	5.96673	-1.35319	1.35319
KLHL28	4.6773	3.32446	-1.35283	1.35283
IBTK	6.68519	5.33251	-1.35269	1.35269
PNPLA2	4.88975	6.24219	1.35244	1.35244
YIPF4	5.97995	4.62771	-1.35224	1.35224
RAB11B	5.94181	7.29396	1.35215	1.35215
PIBF1	4.90089	3.54929	-1.3516	1.3516
ZNF558	4.68591	3.33471	-1.3512	1.3512
MYSM1	5.22721	3.87822	-1.34899	1.34899
PITX1	2.98064	4.32955	1.34891	1.34891
LDOC1	1.92434	3.27213	1.34779	1.34779
C2CD4B	1.68759	3.03517	1.34758	1.34758
DNA2	3.52751	2.18055	-1.34695	1.34695
YOD1	4.21553	2.86892	-1.34661	1.34661
H2AFX	4.40739	5.75391	1.34653	1.34653
FN3K	2.51361	3.85942	1.34582	1.34582
CHML	4.42035	3.07645	-1.3439	1.3439
RAD51AP1	4.42807	3.08456	-1.3435	1.3435
PCED1B-AS1	4.51762	3.17475	-1.34287	1.34287
LTN1	5.57773	4.2361	-1.34163	1.34163
CACNA1A	0.619318	1.96009	1.34077	1.34077
ZNF443	3.18885	1.85014	-1.33871	1.33871
IKZF2	3.41287	2.07453	-1.33834	1.33834
XIST	9.30607	7.97076	-1.33532	1.33532
ELFN1-AS1	3.23065	4.56528	1.33463	1.33463
PCMTD2	6.27856	4.94546	-1.33311	1.33311
DNAJB4	4.86721	3.53455	-1.33266	1.33266
CMTM4	6.35074	5.01823	-1.33251	1.33251
LYSMD3	5.27651	3.94437	-1.33213	1.33213
FXYD5	6.34871	7.68025	1.33154	1.33154
TFRC	9.04982	7.7184	-1.33142	1.33142
ZBED6	3.63815	2.30733	-1.33082	1.33082
CKS2	5.49439	4.16421	-1.33018	1.33018
AMN	3.15823	4.48708	1.32885	1.32885
RSRP1	5.36228	4.03511	-1.32717	1.32717
BTAF1	5.91184	4.58544	-1.3264	1.3264
MIAT	6.02985	4.7041	-1.32575	1.32575
ATP13A3	7.58657	6.26111	-1.32545	1.32545
SOCS4	5.18074	3.85587	-1.32487	1.32487
USP45	4.09138	2.76671	-1.32467	1.32467
ZNF670	2.71215	1.38843	-1.32372	1.32372
MAN2A1	6.94669	5.62352	-1.32318	1.32318
CDKN1C	2.33897	3.66205	1.32308	1.32308
EPN1	6.23154	7.5536	1.32206	1.32206
SCAND1	4.47602	5.79746	1.32143	1.32143
PIKFYVE	5.67285	4.35157	-1.32128	1.32128
POLR2I	3.79762	5.11699	1.31936	1.31936
SST	1.40422	2.72318	1.31896	1.31896
SLC39A10	5.95523	4.63671	-1.31852	1.31852
SH3BGRL3	7.50801	8.82601	1.318	1.318
CETN3	4.51521	3.19738	-1.31783	1.31783
FAM208B	6.16765	4.8499	-1.31775	1.31775
ANXA2P2	3.47878	2.1615	-1.31728	1.31728
RPL37	9.53326	10.8505	1.31726	1.31726
RFC3	4.89347	3.57688	-1.3166	1.3166
SCARF2	2.93079	4.24608	1.31529	1.31529
SCN7A	2.84111	1.5259	-1.31521	1.31521
GLTSCR1	3.0423	4.35661	1.31431	1.31431
SOCS1	2.7861	4.0996	1.3135	1.3135
PRKCDBP	3.59764	4.91107	1.31343	1.31343
CALCRL	5.41891	4.1056	-1.31332	1.31332
PGAP1	3.8712	2.55814	-1.31306	1.31306
INHBA	5.13431	6.44728	1.31297	1.31297
B3GNT7	5.6598	6.97261	1.31281	1.31281
FAR1	6.65755	5.34523	-1.31232	1.31232
PPA2	6.31441	5.00225	-1.31216	1.31216
TAOK1	6.48448	5.17277	-1.31171	1.31171
CEBPB	6.45833	7.7694	1.31107	1.31107
RPS28	8.58483	9.89556	1.31073	1.31073
TTC32	2.56119	1.25096	-1.31023	1.31023
PDE5A	4.74067	3.43174	-1.30893	1.30893
MAP1S	4.12976	5.43802	1.30826	1.30826
RRM2B	5.3515	4.04346	-1.30804	1.30804
FTH1	11.4306	12.7384	1.30783	1.30783
SENP7	4.53202	3.22518	-1.30684	1.30684
MANEA	5.70392	4.39708	-1.30684	1.30684
SUCO	6.16842	4.86175	-1.30667	1.30667
EXTL2	4.22146	2.91516	-1.3063	1.3063
HOXB8	2.57979	3.8852	1.30541	1.30541
MMADHC	6.70121	5.39625	-1.30496	1.30496
SYCE1L	0.385565	1.68915	1.30358	1.30358
PLN	4.28235	2.97968	-1.30268	1.30268
TIA1	6.57012	5.26805	-1.30208	1.30208
B3GNT5	5.50659	4.20572	-1.30087	1.30087
TRIAP1	4.84239	3.54194	-1.30045	1.30045
PANK3	5.3131	4.01295	-1.30014	1.30014
MFAP3	6.055	4.75584	-1.29916	1.29916
NDUFB6	5.47713	4.17944	-1.29768	1.29768
YAP1	7.31853	6.02086	-1.29767	1.29767
CPTP	3.89739	5.19449	1.2971	1.2971
ZNF844	3.1458	1.85014	-1.29566	1.29566
LNPEP	4.19456	2.89914	-1.29541	1.29541
VBP1	5.95077	4.65658	-1.29419	1.29419
HES4	1.48539	2.77926	1.29387	1.29387
LYPD8	2.81779	4.11057	1.29278	1.29278
TFEC	4.17328	2.88062	-1.29266	1.29266
LOC374443	3.2482	1.95567	-1.29253	1.29253
MESDC1	4.04861	5.341	1.29239	1.29239
OIP5-AS1	4.83079	3.53899	-1.2918	1.2918
FSCN1	5.21833	6.50889	1.29055	1.29055
CTU1	1.7215	3.01195	1.29046	1.29046
ZNF703	5.62103	6.91133	1.2903	1.2903
PTGFR	5.1025	3.81377	-1.28872	1.28872
ATP5J2	4.40217	5.68952	1.28735	1.28735
CRYBG3	5.64993	4.36329	-1.28663	1.28663
FRRS1	3.15823	1.87375	-1.28449	1.28449
DNM3OS	2.97362	1.68915	-1.28448	1.28448
ZNF700	4.47602	3.19176	-1.28427	1.28427
HLA-G	1.88	0.596031	-1.28397	1.28397
HS6ST2	4.64011	3.35665	-1.28346	1.28346
FAM127B	3.79762	5.08093	1.28331	1.28331
PTAR1	5.7333	4.45065	-1.28264	1.28264
LRFN1	0.619318	1.90157	1.28226	1.28226
DMXL2	5.86046	4.57827	-1.28219	1.28219
KLRB1	3.39197	2.11074	-1.28123	1.28123
POLR2M	0.298398	1.57856	1.28017	1.28017
NFXL1	4.85962	3.57975	-1.27987	1.27987
IGLL5	12.0953	13.375	1.27968	1.27968
ZMYM2	6.46835	5.18886	-1.27949	1.27949
ELP2	5.57888	4.30023	-1.27866	1.27866
PRAF2	3.88249	5.16083	1.27834	1.27834
HSP90B2P	1.42494	0.146745	-1.2782	1.2782
HEATR5A	5.79828	4.52112	-1.27717	1.27717
NDFIP2	6.49921	5.22234	-1.27687	1.27687
CMIP	6.31441	7.59093	1.27652	1.27652
DNAJC4	4.17021	5.44552	1.27531	1.27531
TM2D3	5.5295	4.2542	-1.2753	1.2753
SLCO1B3	5.50416	4.23062	-1.27354	1.27354
CUL5	5.71553	4.44278	-1.27275	1.27275
MT2A	7.38648	8.65828	1.27181	1.27181
ZDHHC17	5.04843	3.77794	-1.27049	1.27049
ACBD5	5.80916	4.53895	-1.27022	1.27022
SLC7A11	5.77223	4.50306	-1.26917	1.26917
IMMP1L	3.24237	1.97326	-1.26911	1.26911
NAB1	6.3426	5.07432	-1.26827	1.26827
FIBCD1	0.881681	2.14994	1.26826	1.26826
PI4K2B	5.74262	4.47478	-1.26783	1.26783
ATP8A1	5.58235	4.31496	-1.26739	1.26739
SLC2A4RG	4.41258	5.67884	1.26626	1.26626
IFITM3	8.64693	9.91295	1.26602	1.26602
CCNE2	3.89739	2.63199	-1.26541	1.26541
GPS2	4.80533	6.06767	1.26234	1.26234
MTMR6	5.94988	4.68754	-1.26233	1.26233
NT5C3A	6.22047	4.95821	-1.26226	1.26226
FAM135A	6.08461	4.82347	-1.26114	1.26114
SNORA25	1.83425	0.573141	-1.26111	1.26111
SNX13	6.17684	4.9162	-1.26065	1.26065
CREBZF	6.3151	5.05483	-1.26027	1.26027
SPIN4	3.67754	2.41745	-1.26009	1.26009
CASD1	5.27508	4.01508	-1.26	1.26
KIAA1109	6.40391	5.14393	-1.25997	1.25997
TMEM65	4.80137	3.54194	-1.25943	1.25943
CENPQ	3.44367	2.18434	-1.25933	1.25933
SEPSECS	4.54628	3.28803	-1.25825	1.25825
EDIL3	5.38758	4.12933	-1.25825	1.25825
DGKH	4.81321	3.55514	-1.25807	1.25807
ARL2	3.37077	4.62771	1.25694	1.25694
METTL25	3.13955	1.88308	-1.25646	1.25646
NIPAL1	3.50335	2.24714	-1.25621	1.25621
METTL4	4.32983	3.07441	-1.25542	1.25542
RCHY1	4.97654	3.72181	-1.25474	1.25474
TMEM181	6.81452	5.56127	-1.25325	1.25325
NUTF2	5.66307	6.91617	1.2531	1.2531
ARL5B	4.81517	3.56242	-1.25275	1.25275
SELE	5.59498	4.34229	-1.25268	1.25268
TAF1B	3.96263	2.71013	-1.25251	1.25251
ZNF12	5.64993	4.3979	-1.25203	1.25203
GLMN	3.39723	2.14607	-1.25116	1.25116
DCP2	5.27651	4.02566	-1.25085	1.25085
COQ3	3.36542	2.11471	-1.2507	1.2507
PI15	6.07234	4.82226	-1.25009	1.25009
RMDN2	3.09498	1.84537	-1.24961	1.24961
EXOC3L2	1.98142	3.23068	1.24925	1.24925
IL33	6.51319	5.26448	-1.24871	1.24871
DENND1B	5.23163	3.98396	-1.24766	1.24766
DMXL1	5.45966	4.21222	-1.24743	1.24743
PPTC7	5.14058	3.89447	-1.24612	1.24612
FNDC3A	7.34596	6.10156	-1.2444	1.2444
GALNT7	6.9742	5.7305	-1.2437	1.2437
OST4	7.29092	8.53414	1.24322	1.24322
FSD1L	3.28834	2.04572	-1.24262	1.24262
SS18L2	4.44338	3.20112	-1.24226	1.24226
GRAMD1C	3.23652	1.99495	-1.24157	1.24157
CPEB2	4.46856	3.22701	-1.24154	1.24154
DPM3	3.99418	5.23562	1.24144	1.24144
CD74	10.484	11.7251	1.24114	1.24114
NEAT1	9.63918	8.39811	-1.24107	1.24107
ITGB6	6.53063	5.28971	-1.24092	1.24092
GSKIP	6.50713	5.26626	-1.24087	1.24087
SSC5D	3.15203	4.39219	1.24016	1.24016
KATNBL1	4.76119	3.52116	-1.24003	1.24003
RFX1	3.03557	4.27474	1.23916	1.23916
FOXN2	5.18985	3.95105	-1.23881	1.23881
LANCL1	5.75187	4.51362	-1.23825	1.23825
MYPOP	2.57979	3.81743	1.23764	1.23764
DDA1	4.36779	5.6053	1.23751	1.23751
MAD2L1	5.59498	4.35828	-1.2367	1.2367
C1orf35	3.1949	4.4309	1.236	1.236
CRIP2	4.65335	5.88863	1.23529	1.23529
CD164	9.32213	8.08685	-1.23528	1.23528
CREB3L1	6.01369	7.24852	1.23483	1.23483
FPGT	4.30489	3.07033	-1.23456	1.23456
PLA2G4A	5.60976	4.37575	-1.23401	1.23401
ZNF529	3.47382	2.23989	-1.23392	1.23392
AGL	4.70933	3.4756	-1.23373	1.23373
ANKHD1	2.79409	1.56122	-1.23287	1.23287
ZC3H13	5.90356	7.13613	1.23257	1.23257
ZFYVE16	6.13028	4.90019	-1.23009	1.23009
CXCL6	5.96853	4.73858	-1.22994	1.22994
ACAD8	4.33532	3.10665	-1.22867	1.22867
ZNF75D	4.7051	3.47714	-1.22796	1.22796
PARPBP	3.91947	2.69165	-1.22782	1.22782
RGS1	8.54958	7.32191	-1.22767	1.22767
VGLL3	5.12484	3.89793	-1.22691	1.22691
PRKACB	6.81304	5.58649	-1.22655	1.22655
TP53INP1	7.18366	5.95875	-1.22491	1.22491
ZBTB45	2.5518	3.77669	1.22489	1.22489
PNPLA8	6.05832	4.83374	-1.22458	1.22458
TMEM135	4.60649	3.38322	-1.22327	1.22327
PRR12	4.44084	5.66267	1.22183	1.22183
ZNF680	3.42321	2.20309	-1.22012	1.22012
NPIPB3	2.29462	3.51367	1.21905	1.21905
ZNF780B	3.98024	2.76165	-1.21859	1.21859
UBA6	5.93098	4.71263	-1.21835	1.21835
EDEM3	6.95027	5.73212	-1.21815	1.21815
UHRF2	5.78432	4.56673	-1.21758	1.21758
TMX1	6.56488	5.34734	-1.21754	1.21754
ECT2	6.11442	4.89732	-1.2171	1.2171
ZNF117	3.62477	2.40778	-1.217	1.217
ARHGDIA	7.5834	8.79948	1.21608	1.21608
SMAD5	6.1553	4.94043	-1.21487	1.21487
ZNF14	3.20092	1.98632	-1.2146	1.2146
TNKS2	6.29765	5.08346	-1.21419	1.21419
REV3L	5.23456	4.02038	-1.21419	1.21419
APAF1	5.57773	4.36413	-1.2136	1.2136
BSCL2	0.756455	1.96889	1.21243	1.21243
PCNXL4	5.17004	3.95769	-1.21235	1.21235
PI3	8.18611	9.3975	1.21139	1.21139
SYTL5	5.63777	4.42691	-1.21086	1.21086
OSBPL8	6.88913	5.67851	-1.21062	1.21062
LRFN4	3.03557	4.24608	1.21051	1.21051
KLRAP1	2.03633	0.826417	-1.20991	1.20991
FRK	3.55127	2.34159	-1.20967	1.20967
ALG5	6.25199	5.04239	-1.2096	1.2096
SAMD13	3.42321	2.21423	-1.20898	1.20898
HBB	9.72139	8.51325	-1.20814	1.20814
HLTF	5.10089	3.89331	-1.20757	1.20757
TMEM64	4.69234	3.48483	-1.20751	1.20751
FAM13B	4.62452	3.41735	-1.20717	1.20717
LIFR	3.3867	2.18055	-1.20615	1.20615
IREB2	6.25922	5.05328	-1.20593	1.20593
C7orf60	4.31047	3.10466	-1.20582	1.20582
RPS27A	8.52309	7.31761	-1.20548	1.20548
SNORA73B	1.48539	0.279932	-1.20546	1.20546
SEP15	7.64625	6.44097	-1.20528	1.20528
SESN3	5.58925	4.38399	-1.20526	1.20526
ATR	5.5426	4.3389	-1.20369	1.20369
FAM98B	5.80324	4.60038	-1.20286	1.20286
TWSG1	6.47457	5.27205	-1.20252	1.20252
ZNF92	4.26234	3.06008	-1.20226	1.20226
RASA2	5.26362	4.06207	-1.20154	1.20154
RHOD	1.98142	3.18234	1.20091	1.20091
FASTKD1	5.13902	3.93879	-1.20023	1.20023
ZGRF1	3.16441	1.96449	-1.19991	1.19991
VPS13C	6.89006	5.69019	-1.19987	1.19987
BIRC2	6.48756	5.28839	-1.19917	1.19917
MTX3	4.78743	3.58834	-1.19909	1.19909
SS18L1	4.57206	3.37331	-1.19875	1.19875
COL4A3BP	5.99476	4.79717	-1.19759	1.19759
BBS10	3.97674	2.77926	-1.19748	1.19748
LINC01578	5.58119	4.38399	-1.1972	1.1972
ZNF432	3.10785	1.91073	-1.19712	1.19712
LY75	5.13588	3.93879	-1.19709	1.19709
CCL5	6.07562	7.27236	1.19674	1.19674
ZNF420	2.93802	1.74141	-1.1966	1.1966
ZNF254	4.04861	2.85238	-1.19624	1.19624
SLC35F5	6.50592	5.31062	-1.1953	1.1953
NDUFB10	5.2213	6.41627	1.19497	1.19497
ZC3H12C	4.35974	3.16522	-1.19452	1.19452
PIGK	5.72914	4.53525	-1.19389	1.19389
MGAT4A	6.3908	5.19824	-1.19256	1.19256
HERC3	5.35825	4.16612	-1.19213	1.19213
EIF4EBP1	4.79939	5.99149	1.1921	1.1921
TGFB1I1	4.71775	5.90849	1.19073	1.19073
HECTD2	3.06888	1.87842	-1.19046	1.19046
DYNC2LI1	4.20658	3.0162	-1.19037	1.19037
SUCLA2	5.69861	4.50835	-1.19026	1.19026
GOLGA8A	3.91581	2.72578	-1.19003	1.19003
CITED2	5.58235	6.77208	1.18973	1.18973
MICU3	1.89493	0.70533	-1.1896	1.1896
GPX4	7.95916	9.14848	1.18933	1.18933
NAP1L3	2.15273	0.96475	-1.18798	1.18798
FBXL15	2.66937	3.85706	1.18769	1.18769
C10orf95	0.619318	1.80664	1.18733	1.18733
VSTM2L	0.619318	1.80664	1.18733	1.18733
C2CD5	6.10482	4.9179	-1.18691	1.18691
FAM110A	3.01522	4.202	1.18678	1.18678
NBN	6.85755	5.67145	-1.1861	1.1861
NDUFA1	7.29163	6.1058	-1.18583	1.18583
WDR11	5.8943	4.7087	-1.1856	1.1856
ZNF654	4.44338	3.25784	-1.18554	1.18554
TTC14	5.25352	4.06823	-1.18529	1.18529
TCF7L1	2.37137	3.5566	1.18523	1.18523
TTC33	4.53679	3.35162	-1.18517	1.18517
CST3	7.74896	8.93407	1.1851	1.1851
CPOX	5.30334	4.1185	-1.18484	1.18484
CMTM6	7.76632	6.58201	-1.18432	1.18432
ZMYM5	4.36243	3.17855	-1.18388	1.18388
LRRC31	4.19154	3.00769	-1.18385	1.18385
PYCARD	3.77359	4.956	1.18242	1.18242
ATP6AP2	7.72957	6.5472	-1.18238	1.18238
LINC01420	4.47354	5.65588	1.18234	1.18234
MRPL41	3.934	5.1155	1.1815	1.1815
CLC	3.71589	2.53464	-1.18125	1.18125
DDI2	2.40305	1.22182	-1.18122	1.18122
SSFA2	8.18193	7.00089	-1.18104	1.18104
PPP1R13L	3.20691	4.38728	1.18036	1.18036
OTUD6B	4.44845	3.26857	-1.17988	1.17988
RNF138	5.44705	4.26763	-1.17942	1.17942
CAND1	6.96184	5.78257	-1.17928	1.17928
ZDHHC21	4.99225	3.81499	-1.17726	1.17726
RCN3	5.48948	6.66604	1.17657	1.17657
ATM	6.39868	5.22234	-1.17633	1.17633
LINC00998	5.40463	4.22879	-1.17584	1.17584
PMAIP1	4.70722	3.53159	-1.17563	1.17563
TVP23B	5.39547	4.22053	-1.17494	1.17494
ATP10D	5.08307	3.90825	-1.17482	1.17482
RMI1	4.08488	2.9106	-1.17428	1.17428
PLS3	7.10316	5.9292	-1.17397	1.17397
MRPL4	4.68161	5.85523	1.17362	1.17362
HMGCR	6.62489	5.4522	-1.17269	1.17269
RNF14	5.61878	4.44672	-1.17206	1.17206
FIZ1	2.90889	4.08045	1.17157	1.17157
NUP85	5.2448	4.07333	-1.17147	1.17147
ZNF518A	5.13902	3.9676	-1.17142	1.17142
RANBP1	6.09191	7.26234	1.17042	1.17042
HOXA3	2.74549	3.91509	1.16961	1.16961
FGF2	4.02165	2.85238	-1.16928	1.16928
ACTB	11.7897	12.9588	1.16915	1.16915
RPS12	9.60787	8.43914	-1.16874	1.16874
POLK	4.77739	3.60958	-1.16781	1.16781
KIAA0754	3.00837	1.84059	-1.16778	1.16778
TTC30A	3.254	2.0867	-1.1673	1.1673
ZNF385A	4.03856	5.20523	1.16667	1.16667
ACTR2	9.08361	7.91759	-1.16602	1.16602
RARRES2	6.51017	7.67556	1.16539	1.16539
ITGB8	4.85007	3.68492	-1.16516	1.16516
G6PD	4.75506	5.92015	1.16509	1.16509
RBM45	3.74914	2.58413	-1.16501	1.16501
MAP4K3	5.54615	4.38152	-1.16463	1.16463
CCR2	5.49806	4.33381	-1.16425	1.16425
PEMT	2.80994	3.97417	1.16423	1.16423
IPO11	3.80159	2.63752	-1.16408	1.16408
ZNF780A	4.0586	2.89453	-1.16406	1.16406
H19	5.27079	6.43424	1.16345	1.16345
ADRA2C	1.17873	2.34159	1.16286	1.16286
LPAR6	5.32003	4.15749	-1.16254	1.16254
DOPEY1	4.85199	3.69024	-1.16174	1.16174
HSBP1L1	2.84111	4.00228	1.16117	1.16117
GIMAP2	4.71775	3.55806	-1.1597	1.1597
PBK	4.69447	3.53603	-1.15844	1.15844
CRACR2A	3.22475	2.06636	-1.15839	1.15839
TET2	5.23456	4.07639	-1.15818	1.15818
ARFGEF2	6.98732	5.8292	-1.15812	1.15812
HLA-DQB2	2.14025	0.982231	-1.15802	1.15802
IFI27	8.29671	7.13881	-1.15791	1.15791
ANKRD9	2.60725	3.76411	1.15686	1.15686
CEP85L	3.70322	2.54644	-1.15678	1.15678
CARF	3.21883	2.06225	-1.15658	1.15658
NUP54	5.72392	4.56746	-1.15647	1.15647
NBPF25P	0.507171	1.66228	1.15511	1.15511
CLCN3	7.69719	6.54315	-1.15404	1.15404
HS2ST1	6.275	5.12143	-1.15357	1.15357
GCA	5.46091	4.30804	-1.15287	1.15287
GJA1	6.79823	5.64563	-1.1526	1.1526
CLHC1	3.21883	2.06636	-1.15247	1.15247
ZNF266	5.14058	3.98829	-1.15229	1.15229
B4GALT6	3.39197	2.23989	-1.15208	1.15208
ZNF575	0.654844	1.80664	1.1518	1.1518
ANGPT1	3.98723	2.83565	-1.15158	1.15158
DYNLRB1	6.0748	7.22611	1.15131	1.15131
PIGN	4.85962	3.70874	-1.15088	1.15088
MON2	5.86711	4.71656	-1.15055	1.15055
MMP24-AS1	4.67081	5.82133	1.15052	1.15052
SAFB2	4.9783	6.12855	1.15025	1.15025
SPTSSA	6.68948	5.53929	-1.15019	1.15019
NSRP1	5.10891	6.2573	1.14839	1.14839
HOXB5	2.47438	3.62218	1.14781	1.14781
CCL22	1.83425	2.98185	1.1476	1.1476
NXT2	4.42807	3.28098	-1.14708	1.14708
EHD2	5.91825	7.0651	1.14685	1.14685
C1GALT1	5.90632	4.75964	-1.14668	1.14668
TBCEL	5.22278	4.07639	-1.14639	1.14639
UTP18	5.19137	4.04554	-1.14583	1.14583
TRAPPC13	5.05509	3.90939	-1.1457	1.1457
ZBED9	2.12766	0.982231	-1.14543	1.14543
IL6ST	7.6215	6.47706	-1.14443	1.14443
TRIM22	6.54963	5.40559	-1.14404	1.14404
TRAPPC8	5.92372	4.77978	-1.14394	1.14394
CCNC	6.20333	5.05947	-1.14386	1.14386
PIN1	4.37314	5.51698	1.14384	1.14384
FAM102B	5.82776	4.68488	-1.14289	1.14289
PHTF2	5.31449	4.17185	-1.14264	1.14264
EDF1	7.07599	8.21841	1.14242	1.14242
ARMT1	5.48948	4.34736	-1.14212	1.14212
NMD3	6.05749	4.9162	-1.14129	1.14129
HIPK3	6.61252	5.47167	-1.14085	1.14085
STXBP3	6.10482	4.96427	-1.14054	1.14054
GXYLT1	4.76119	3.62079	-1.1404	1.1404
FAM175A	3.95909	2.81872	-1.14037	1.14037
TMEM106B	6.51077	5.37158	-1.13919	1.13919
ZDHHC20	7.29831	6.15913	-1.13918	1.13918
PDRG1	4.69234	3.55368	-1.13866	1.13866
BCAM	3.64258	4.78103	1.13845	1.13845
C1GALT1C1	6.08623	4.94824	-1.13799	1.13799
CDK2AP2	5.12325	6.26067	1.13741	1.13741
HAT1	5.87842	4.74115	-1.13727	1.13727
GAL	3.87874	5.01505	1.13631	1.13631
IL15	3.12695	1.99064	-1.13631	1.13631
ZNF146	6.97288	5.83673	-1.13616	1.13616
KDELR1	7.60712	8.74324	1.13612	1.13612
CHD9	6.00253	4.86647	-1.13607	1.13607
LOC642361	0.788795	1.92436	1.13557	1.13557
ZNF322	4.34351	3.20857	-1.13494	1.13494
LSR	6.80861	7.94243	1.13382	1.13382
PPAT	4.86721	3.73347	-1.13374	1.13374
KCTD9	5.72392	4.59044	-1.13349	1.13349
ARL16	4.42807	3.29504	-1.13303	1.13303
C5orf51	5.39021	4.25779	-1.13242	1.13242
MRPL57	4.66863	5.80085	1.13221	1.13221
MIR3654	2.36065	1.22916	-1.13148	1.13148
FAM179B	4.53679	3.40606	-1.13073	1.13073
PLEKHG4	3.78965	2.65941	-1.13024	1.13024
SPOPL	5.29632	4.16612	-1.1302	1.1302
SPRED1	6.41301	5.28355	-1.12946	1.12946
TAPBP	7.55988	8.68888	1.129	1.129
VCAM1	6.24399	5.11501	-1.12898	1.12898
PPP1R16A	4.47105	5.59894	1.12789	1.12789
HERC2P2	5.67826	4.55071	-1.12755	1.12755
SMARCAD1	5.69861	4.57107	-1.12754	1.12754
VWA1	5.65651	6.78381	1.12729	1.12729
ESM1	3.94839	2.82115	-1.12724	1.12724
LSP1	5.87183	6.99848	1.12665	1.12665
TTC5	3.52751	2.40129	-1.12622	1.12622
AMY2B	3.33289	2.20682	-1.12607	1.12607
LYST	5.41374	4.28798	-1.12576	1.12576
SCP2	7.15448	6.02877	-1.12571	1.12571
PABPC3	1.7215	0.596031	-1.12547	1.12547
PLOD2	7.73035	6.60494	-1.12542	1.12542
OSTM1	5.99476	4.8694	-1.12535	1.12535
ABCA8	4.09138	2.96656	-1.12481	1.12481
LIME1	3.81343	4.9382	1.12477	1.12477
CBX4	4.08162	5.20616	1.12454	1.12454
TMEM47	6.04917	4.9247	-1.12447	1.12447
NDUFA9	6.50165	5.37738	-1.12428	1.12428
LZTFL1	4.60876	3.48483	-1.12393	1.12393
SCN9A	3.10143	1.97763	-1.1238	1.1238
GPRIN3	4.42035	3.29679	-1.12356	1.12356
ZNF354B	3.39197	2.26867	-1.1233	1.1233
RPL21P44	0	1.12284	1.12284	1.12284
ZNF800	5.05675	3.93431	-1.12244	1.12244
CCNG1	6.77521	5.65281	-1.1224	1.1224
ODF2L	4.8073	3.68492	-1.12238	1.12238
SLC25A30	4.37314	3.25245	-1.12068	1.12068
RAB27B	3.96263	2.84284	-1.11979	1.11979
TLCD2	4.7051	5.82406	1.11896	1.11896
FAS	5.37964	4.26138	-1.11826	1.11826
LYPLA1	6.73584	5.61794	-1.1179	1.1179
CCDC92	4.39431	5.51134	1.11704	1.11704
ZNF761	4.38904	3.27213	-1.11692	1.11692
GUCY1A2	3.77359	2.65669	-1.11689	1.11689
UBE2D1	5.60296	4.48632	-1.11664	1.11664
MTHFD2	7.40322	6.28662	-1.1166	1.1166
PRKD3	5.83359	4.71721	-1.11638	1.11638
NUDT14	3.70322	4.81922	1.116	1.116
MIS12	4.88228	3.76663	-1.11564	1.11564
NPW	0.1569	1.27244	1.11554	1.11554
LCA5	3.10143	1.98632	-1.11511	1.11511
GVINP1	4.68161	3.56677	-1.11484	1.11484
PODNL1	3.34924	4.46394	1.11469	1.11469
ALG10	2.95948	1.84537	-1.11411	1.11411
DCTN5	6.91225	5.79869	-1.11356	1.11356
MSX1	1.98142	3.09464	1.11322	1.11322
NEDD1	4.9818	3.86885	-1.11295	1.11295
PRR15	5.4407	6.5536	1.11291	1.11291
PJA2	7.1726	6.05972	-1.11288	1.11288
ERCC8	3.40246	2.28989	-1.11258	1.11258
LARP4	6.32064	5.20849	-1.11216	1.11216
CHRDL1	3.29961	2.18811	-1.1115	1.1115
RBM12B	4.44592	3.33471	-1.11121	1.11121
FAM76B	4.0352	2.92423	-1.11097	1.11097
APOE	8.02618	9.13685	1.11067	1.11067
RASIP1	2.56119	3.67151	1.11032	1.11032
MPHOSPH8	6.1799	7.29002	1.11012	1.11012
CEP170	5.28078	4.17089	-1.10988	1.10988
ANKRD13B	2.24885	3.35833	1.10948	1.10948
HECTD1	7.12352	6.0145	-1.10901	1.10901
GTF2A1	6.23815	5.13028	-1.10787	1.10787
TDO2	5.31449	4.20665	-1.10783	1.10783
ABCA6	3.31078	2.20309	-1.10769	1.10769
MED21	5.06172	3.95437	-1.10735	1.10735
ANAPC11	5.14215	4.03511	-1.10704	1.10704
SF3B1	8.6282	7.52117	-1.10703	1.10703
CLPP	4.92291	6.02982	1.10691	1.10691
N4BP2L2	6.43681	5.33037	-1.10643	1.10643
CALM2	9.16748	8.06106	-1.10642	1.10642
ZNF267	5.30892	4.20293	-1.10599	1.10599
RPL38	7.76302	8.8689	1.10587	1.10587
GPN3	4.57206	3.46631	-1.10575	1.10575
CLDN12	6.48571	5.38026	-1.10545	1.10545
ALKBH7	4.00454	5.10955	1.105	1.105
GRIN2D	3.15203	4.25689	1.10486	1.10486
DDX60	5.85856	4.75393	-1.10463	1.10463
SLC4A7	5.40072	4.29674	-1.10398	1.10398
UFL1	6.18066	5.07687	-1.10379	1.10379
RAPGEF6	5.24188	4.13813	-1.10376	1.10376
SNX14	6.31995	5.21636	-1.1036	1.1036
GAS5	7.88794	6.7849	-1.10304	1.10304
RPPH1	1.84966	0.746832	-1.10283	1.10283
MOB1B	4.78342	3.68091	-1.10252	1.10252
TMEM67	3.15203	2.04987	-1.10216	1.10216
TBX2	3.76141	4.86352	1.10211	1.10211
CKMT1B	3.07545	4.17755	1.1021	1.1021
CNIH1	6.65426	5.55252	-1.10174	1.10174
CLPTM1	5.93008	7.03165	1.10157	1.10157
CCNT1	5.30334	4.202	-1.10134	1.10134
AKAP11	6.54431	5.44316	-1.10115	1.10115
USF2	5.95166	7.05249	1.10082	1.10082
CD36	5.46216	4.36162	-1.10054	1.10054
KNOP1	4.58132	5.68185	1.10053	1.10053
ITM2A	4.76119	3.66069	-1.10049	1.10049
WDR86	1.59918	2.6996	1.10042	1.10042
CITED4	1.15412	2.25435	1.10024	1.10024
USP33	6.18294	5.08296	-1.09998	1.09998
FKTN	4.81517	3.71529	-1.09988	1.09988
COPS2	6.3789	5.27914	-1.09976	1.09976
CEP350	6.51742	5.41768	-1.09974	1.09974
MED13	6.59605	5.49659	-1.09946	1.09946
FBRSL1	4.18244	5.28179	1.09935	1.09935
LAMTOR4	6.14986	5.0507	-1.09917	1.09917
FAM133CP	0	1.09901	1.09901	1.09901
CLIP3	4.03182	5.13028	1.09846	1.09846
KIAA1586	3.32739	2.22895	-1.09844	1.09844
SSBP4	4.09461	5.19262	1.098	1.098
ACADM	5.83456	4.73665	-1.0979	1.0979
GPR174	1.7709	0.673401	-1.0975	1.0975
EMC6	3.81343	4.9105	1.09707	1.09707
TPSB2	4.43319	5.52967	1.09648	1.09648
VPS50	5.03163	3.93543	-1.09621	1.09621
POLR2G	5.87466	4.77853	-1.09613	1.09613
LAMTOR3	5.85379	4.75774	-1.09605	1.09605
TRIM56	5.0798	6.17585	1.09604	1.09604
CD248	5.91916	7.01516	1.096	1.096
CD3E	4.90643	6.0017	1.09528	1.09528
TECR	5.78331	6.87772	1.09441	1.09441
ESCO2	4.28235	3.188	-1.09436	1.09436
DMTF1	5.86994	4.77602	-1.09392	1.09392
ZNF799	3.10143	2.00781	-1.09361	1.09361
TTC39B	4.74067	3.64706	-1.09361	1.09361
LYAR	4.19456	5.28795	1.09339	1.09339
NFKBIZ	6.63326	5.54077	-1.0925	1.0925
COL5A2	9.98243	8.89	-1.09243	1.09243
PAK4	4.43063	5.52296	1.09233	1.09233
LCN2	9.93089	11.0231	1.09223	1.09223
SLC35A1	5.57657	4.48555	-1.09102	1.09102
N4BP2	4.54155	3.4507	-1.09085	1.09085
HINT3	5.818	4.72761	-1.09039	1.09039
RRAS	5.27079	6.36075	1.08996	1.08996
ZNF414	2.40305	3.49247	1.08942	1.08942
EDRF1	4.32708	3.23797	-1.08911	1.08911
ASPN	6.41884	5.32995	-1.08889	1.08889
CGRRF1	3.47382	2.38496	-1.08886	1.08886
UTRN	6.43936	5.35071	-1.08865	1.08865
USP15	6.13971	5.05122	-1.0885	1.0885
REXO1	4.47851	5.56671	1.08821	1.08821
RFX3	4.11069	3.02255	-1.08814	1.08814
GDA	4.84816	3.76031	-1.08784	1.08784
OCEL1	3.23065	4.3184	1.08776	1.08776
ABCA1	6.38155	5.29409	-1.08746	1.08746
ARL6IP6	4.43063	3.34319	-1.08744	1.08744
PSMD10	5.51507	4.42771	-1.08736	1.08736
MYNN	4.90274	3.81621	-1.08653	1.08653
ANKRD32	3.17668	2.09074	-1.08594	1.08594
ADCY7	5.68472	4.59896	-1.08576	1.08576
SCML1	4.57206	3.48636	-1.0857	1.0857
CEP83	3.95909	2.87361	-1.08548	1.08548
ZNF273	2.70369	1.61824	-1.08545	1.08545
C21orf91	4.22737	3.14208	-1.0853	1.0853
TNPO1	7.5001	6.41506	-1.08503	1.08503
PHLDB2	5.11051	4.02566	-1.08486	1.08486
C16orf13	4.48345	5.56816	1.08471	1.08471
CROT	3.88623	2.80159	-1.08464	1.08464
ATP11C	5.10571	4.02143	-1.08427	1.08427
BCL11A	3.86742	4.95157	1.08415	1.08415
KCTD3	6.16688	5.08296	-1.08392	1.08392
MOSPD1	4.37846	3.29504	-1.08342	1.08342
RICTOR	5.19891	4.11553	-1.08338	1.08338
C17orf97	2.83338	3.91623	1.08285	1.08285
RPL31	9.37201	8.28925	-1.08277	1.08277
DCAF17	4.43575	3.3533	-1.08245	1.08245
RPS10	2.1651	1.08289	-1.08221	1.08221
RBM18	5.27651	4.19452	-1.08199	1.08199
RIC1	5.69008	4.60814	-1.08194	1.08194
CCDC126	3.66016	2.5784	-1.08177	1.08177
COX11	4.82885	3.74759	-1.08125	1.08125
CIAPIN1	5.40463	4.32356	-1.08108	1.08108
LY96	4.78142	3.70084	-1.08057	1.08057
TMBIM4	6.79375	5.71327	-1.08048	1.08048
USMG5	5.81702	4.73665	-1.08037	1.08037
NRIP1	5.94271	4.86234	-1.08037	1.08037
PVRL3	4.27381	3.19364	-1.08018	1.08018
PYY	2.1651	3.24523	1.08013	1.08013
THUMPD3-AS1	3.73676	2.65669	-1.08007	1.08007
PAXBP1	5.02316	3.94326	-1.0799	1.0799
G0S2	6.14519	7.22508	1.07989	1.07989
NCR3LG1	3.85602	2.77676	-1.07926	1.07926
HAUS3	4.10749	3.02887	-1.07862	1.07862
LOC283710	4.08813	5.16657	1.07844	1.07844
RFXAP	3.32188	2.24352	-1.07835	1.07835
MIER3	5.37565	4.29761	-1.07804	1.07804
ADH5	7.20404	6.12609	-1.07794	1.07794
H2AFZ	7.81228	6.73469	-1.07759	1.07759
TDRP	3.02882	1.95124	-1.07758	1.07758
TLR6	3.82127	2.74383	-1.07744	1.07744
TRPC1	2.54234	1.46503	-1.07731	1.07731
ACTN4	8.73514	9.81241	1.07726	1.07726
NUF2	4.88415	3.80766	-1.07649	1.07649
ZNHIT2	1.83425	2.9106	1.07635	1.07635
TGDS	4.68591	3.60958	-1.07633	1.07633
SLC40A1	8.76466	7.68884	-1.07582	1.07582
CRTC1	2.8941	3.96979	1.07569	1.07569
BTF3L4	5.61315	4.53747	-1.07568	1.07568
OTULIN	5.17311	4.0976	-1.07551	1.07551
HPGD	5.35555	4.28005	-1.0755	1.0755
TMEM208	5.85761	4.78227	-1.07533	1.07533
MIB2	3.88249	4.95766	1.07517	1.07517
RCBTB2	4.14545	3.07033	-1.07512	1.07512
PGM3	6.21006	5.13517	-1.07489	1.07489
ZNF816	4.18548	3.11063	-1.07485	1.07485
LACTB2	4.82495	3.75015	-1.07481	1.07481
PUS7L	4.25078	3.17665	-1.07413	1.07413
ATAD2	6.10963	5.0356	-1.07402	1.07402
KIAA1468	5.59498	4.52112	-1.07386	1.07386
TBC1D2B	6.37158	5.29802	-1.07356	1.07356
RPL36AL	7.2948	8.36783	1.07303	1.07303
ZNF451	5.39285	4.32012	-1.07272	1.07272
IRF2BP1	3.48866	4.56093	1.07227	1.07227
MSH2	5.02316	3.95105	-1.07211	1.07211
SNHG9	2.57979	1.5079	-1.07189	1.07189
FAM199X	6.00769	4.93596	-1.07174	1.07174
PEX2	5.80027	4.72891	-1.07136	1.07136
CDK17	5.45336	4.38235	-1.07102	1.07102
TYROBP	6.18294	7.2537	1.07076	1.07076
SLC26A2	5.74674	4.67618	-1.07056	1.07056
ARID3A	5.24188	6.31212	1.07023	1.07023
USP37	4.62228	3.55222	-1.07006	1.07006
CREBRF	5.30613	4.2361	-1.07004	1.07004
GFM1	6.27	5.20011	-1.06989	1.06989
RBMX2	4.61553	5.68486	1.06933	1.06933
PRKACA	5.64331	6.71261	1.0693	1.0693
ABHD14A	2.04974	3.11856	1.06882	1.06882
ACOT1	2.10215	1.03344	-1.06871	1.06871
SPIN3	3.76548	2.69695	-1.06853	1.06853
BLOC1S2	5.18531	4.11751	-1.0678	1.0678
MME	5.85092	4.78352	-1.0674	1.0674
STXBP5	6.21081	5.14345	-1.06736	1.06736
CYLD	6.3575	5.29015	-1.06735	1.06735
ZNF441	3.06228	1.99495	-1.06732	1.06732
TMEM68	4.59739	3.5301	-1.06729	1.06729
PTGS2	6.17379	5.10656	-1.06722	1.06722
FOXP3	2.382	3.44913	1.06713	1.06713
NME4	5.17311	6.2397	1.06659	1.06659
DPY19L3	5.25062	4.18417	-1.06644	1.06644
UBE2W	5.42535	4.35912	-1.06624	1.06624
EFCAB7	3.26554	2.19936	-1.06618	1.06618
PPP1R9B	5.88404	6.95016	1.06612	1.06612
MIR6087	4.94101	6.00678	1.06577	1.06577
SFT2D2	2.80204	1.73627	-1.06577	1.06577
CCBL2	5.2593	4.19358	-1.06572	1.06572
DYNLL2	6.17913	5.11352	-1.06561	1.06561
RPE	6.05749	4.99204	-1.06544	1.06544
ACAP2	6.28283	5.2182	-1.06463	1.06463
TMF1	6.69429	5.62977	-1.06452	1.06452
CAMSAP2	5.40594	4.34145	-1.06449	1.06449
IL4I1	3.57464	4.63877	1.06413	1.06413
RPS18	11.2309	10.167	-1.06393	1.06393
ATF2	5.9219	4.8582	-1.06369	1.06369
KHSRP	6.90027	7.96363	1.06335	1.06335
RABAC1	5.58465	6.64784	1.06319	1.06319
LRP6	5.66198	4.59896	-1.06302	1.06302
TEAD1	6.13579	5.07279	-1.063	1.063
NBEA	2.68663	1.62382	-1.06281	1.06281
CENPK	3.74914	2.68633	-1.06281	1.06281
LRFN3	2.72891	3.79164	1.06272	1.06272
SAP25	0.820426	1.88308	1.06266	1.06266
PCMTD1	6.60856	5.54592	-1.06264	1.06264
COL1A1	12.0987	13.1613	1.06254	1.06254
HCFC2	4.53917	3.47714	-1.06203	1.06203
KCTD7	3.54181	2.48031	-1.0615	1.0615
SLC2A9	3.23065	2.16915	-1.0615	1.0615
MLF1	3.08199	2.02056	-1.06143	1.06143
ATP7A	4.60422	3.54341	-1.06081	1.06081
SNHG4	1.787	0.72623	-1.06077	1.06077
ZNF770	6.01455	4.95379	-1.06076	1.06076
ZNF124	3.67322	2.61248	-1.06074	1.06074
CHORDC1	5.40333	4.34314	-1.06019	1.06019
SPAG9	6.51802	5.45807	-1.05995	1.05995
ZNF26	3.57927	2.51975	-1.05952	1.05952
CRISPLD1	3.22475	2.16533	-1.05942	1.05942
MTBP	3.28834	2.22895	-1.05939	1.05939
SPRR2A	0.619318	1.67846	1.05914	1.05914
UBR3	5.75597	4.69684	-1.05913	1.05913
C6orf62	7.22302	6.16393	-1.0591	1.0591
RPL22L1	6.51742	5.45924	-1.05818	1.05818
TAC1	3.24237	2.18434	-1.05804	1.05804
ERI2	4.20957	3.15176	-1.0578	1.0578
MIDN	6.51077	7.5685	1.05773	1.05773
RPS11	10.1994	11.2558	1.0564	1.0564
ESD	6.6046	5.54849	-1.05611	1.05611
TTBK2	2.6342	1.57856	-1.05564	1.05564
ATG4C	4.54628	3.49095	-1.05534	1.05534
FOSL1	2.49412	3.54929	1.05516	1.05516
MRPS23	5.12642	4.07129	-1.05513	1.05513
UHRF1BP1	5.00263	3.94772	-1.05491	1.05491
LOXL1	4.13919	5.19402	1.05483	1.05483
NAMPT	9.59621	8.5414	-1.05482	1.05482
CCNG2	5.99129	4.93652	-1.05477	1.05477
RPL23AP53	3.254	2.19936	-1.05464	1.05464
SLC25A40	4.79939	3.74503	-1.05435	1.05435
LCOR	5.2079	4.15364	-1.05427	1.05427
RAD21	8.20757	7.15347	-1.0541	1.0541
HMGA1	7.35172	8.40537	1.05365	1.05365
PRSS16	4.00454	2.95111	-1.05343	1.05343
IL32	7.40973	8.46312	1.05338	1.05338
KIAA1804	4.56974	3.51667	-1.05307	1.05307
MRE11A	5.18531	4.13227	-1.05304	1.05304
TBC1D4	5.48948	4.43646	-1.05302	1.05302
ANKRD28	6.42528	5.37241	-1.05287	1.05287
PTGDS	5.07653	6.12928	1.05275	1.05275
WRB	3.94481	2.89222	-1.05258	1.05258
HOXC4	1.48539	2.5376	1.05221	1.05221
ZNF154	2.60725	1.55539	-1.05186	1.05186
FBN1	7.9936	6.94181	-1.05179	1.05179
TMED7	6.86942	5.81799	-1.05143	1.05143
HOXA10-AS	1.6352	2.68633	1.05113	1.05113
RPRD1A	5.80916	4.75838	-1.05079	1.05079
LOC645513	2.39256	1.34179	-1.05077	1.05077
EXOSC7	5.1025	4.05176	-1.05073	1.05073
VEGFB	4.71565	5.76595	1.05029	1.05029
RPS6KA3	7.3993	6.34922	-1.05008	1.05008
ADAMTS12	4.93561	3.88637	-1.04924	1.04924
CHUK	5.35555	4.30631	-1.04924	1.04924
PPIP5K2	5.58465	4.53599	-1.04866	1.04866
SEC16B	3.60674	2.55814	-1.0486	1.0486
TLR4	6.18446	5.13615	-1.04831	1.04831
TRPM7	5.88498	4.83674	-1.04824	1.04824
GTF2H3	5.19891	4.15171	-1.0472	1.0472
ARHGEF38	3.92312	2.87595	-1.04717	1.04717
LGR5	6.20558	5.1589	-1.04667	1.04667
SORBS3	5.29913	6.34521	1.04608	1.04608
LOC113230	3.07545	4.12146	1.04601	1.04601
TSPAN2	4.35974	3.31415	-1.0456	1.0456
MSI1	1.81867	2.86421	1.04554	1.04554
HHLA3	2.36065	3.40606	1.04542	1.04542
ABRACL	5.92281	4.8776	-1.04521	1.04521
CARM1	5.7018	6.74673	1.04493	1.04493
MTA1	4.60876	5.65315	1.04439	1.04439
HARS2	5.44705	4.40277	-1.04427	1.04427
MAFG-AS1	1.44538	2.48951	1.04413	1.04413
ZFC3H1	6.18218	5.1381	-1.04408	1.04408
HMGN4	6.74049	5.69649	-1.044	1.044
PAN3	7.8919	6.84853	-1.04336	1.04336
SPARCL1	8.54352	7.50056	-1.04295	1.04295
SAMD9L	6.08135	5.03874	-1.04261	1.04261
ZNF24	6.48571	5.44316	-1.04256	1.04256
CAPZA2	7.54161	6.49905	-1.04256	1.04256
CD109	4.72613	3.68358	-1.04255	1.04255
CSNK2B	6.33166	7.37415	1.04249	1.04249
WDR61	5.77526	4.73278	-1.04248	1.04248
C1RL-AS1	2.49412	1.45254	-1.04158	1.04158
HOXD9	2.85645	3.89793	1.04148	1.04148
METTL10	4.22737	3.18611	-1.04126	1.04126
CCP110	4.32708	3.28627	-1.04081	1.04081
ZNF280D	5.33105	4.29061	-1.04044	1.04044
ECM2	4.78743	3.74759	-1.03984	1.03984
SLC30A5	6.4438	5.40397	-1.03984	1.03984
TFAM	5.59269	4.55291	-1.03978	1.03978
UGCG	6.42399	5.38438	-1.03962	1.03962
JOSD2	2.86406	3.90367	1.03961	1.03961
JAK2	5.66416	4.62493	-1.03923	1.03923
CLEC4A	3.58849	2.54937	-1.03912	1.03912
TMEM100	2.08922	1.05011	-1.03911	1.03911
WDR35	4.18244	3.14402	-1.03842	1.03842
PKHD1L1	3.3867	2.34835	-1.03835	1.03835
ATAD2B	4.42292	3.38486	-1.03806	1.03806
STK38L	6.72125	5.68319	-1.03806	1.03806
JRKL	4.64895	3.61099	-1.03796	1.03796
E2F5	5.03163	3.99369	-1.03794	1.03794
SMAD4	6.04917	5.01133	-1.03784	1.03784
ZNF417	3.01522	1.97763	-1.03759	1.03759
DYNC2H1	3.71589	2.67831	-1.03758	1.03758
COX7C	7.32991	6.29233	-1.03758	1.03758
TMEM56	5.44831	4.41087	-1.03745	1.03745
SEMA4F	3.22475	2.18811	-1.03665	1.03665
TMEM170B	2.83338	1.7968	-1.03658	1.03658
ATN1	6.08786	7.12424	1.03638	1.03638
OSGIN2	5.15926	4.12343	-1.03583	1.03583
PRRX2	2.18953	3.22518	1.03565	1.03565
RGS18	3.39723	2.36177	-1.03546	1.03546
DLGAP5	4.91378	3.87939	-1.03439	1.03439
ABCA11P	1.7709	0.736568	-1.03433	1.03433
SLC25A46	5.9355	4.90134	-1.03416	1.03416
TNFRSF10B	6.63993	5.606	-1.03392	1.03392
ZNF567	3.31634	2.28285	-1.03349	1.03349
PFDN4	5.53428	4.50079	-1.03348	1.03348
MATN3	1.84966	0.816706	-1.03295	1.03295
PKD2	5.65432	4.62145	-1.03288	1.03288
C5orf42	3.57927	2.54644	-1.03283	1.03283
NSF	6.12554	5.09305	-1.03249	1.03249
BTLA	2.28331	1.25096	-1.03235	1.03235
SSR4	9.32618	8.29396	-1.03222	1.03222
CACNA2D1	4.21255	3.18044	-1.0321	1.0321
FRYL	6.89146	5.85937	-1.03209	1.03209
LMBRD2	3.70745	2.67562	-1.03183	1.03183
NR2C2	5.54851	4.51737	-1.03114	1.03114
PAQR3	4.20358	3.17285	-1.03073	1.03073
PRKAB2	5.23163	4.20107	-1.03056	1.03056
PRICKLE3	3.01522	4.04554	1.03032	1.03032
THAP2	3.42835	2.39804	-1.03031	1.03031
ARL4A	6.22047	5.19027	-1.0302	1.0302
USP32P2	2.74549	1.71552	-1.02997	1.02997
SNHG15	4.38111	3.35162	-1.02949	1.02949
NEU3	2.7861	1.75673	-1.02937	1.02937
GDF15	4.43063	5.45963	1.029	1.029
TRNT1	4.8366	3.80766	-1.02894	1.02894
PTBP3	7.67924	6.65041	-1.02884	1.02884
LRRC70	2.40305	1.37526	-1.02779	1.02779
BACH1	6.33303	5.30542	-1.02762	1.02762
ZNF808	2.8488	1.82129	-1.02751	1.02751
SDR42E1	3.10143	2.07453	-1.0269	1.0269
KLHL9	5.76412	4.7373	-1.02683	1.02683
S100A6	10.4225	9.39587	-1.02665	1.02665
ZKSCAN8	5.1608	4.13422	-1.02658	1.02658
FKBP14	5.49439	4.46782	-1.02657	1.02657
SMIM14	5.12008	4.09358	-1.0265	1.0265
EBLN3	6.52043	5.49431	-1.02612	1.02612
PFKFB2	5.64772	4.62214	-1.02558	1.02558
TBCA	6.35682	7.3822	1.02538	1.02538
SLC19A2	4.30769	3.28275	-1.02494	1.02494
ATXN2	4.53679	5.56163	1.02484	1.02484
NCKAP1	7.48136	6.45708	-1.02428	1.02428
CTNNAL1	4.92655	3.90252	-1.02403	1.02403
ADCY6	5.70816	4.68421	-1.02395	1.02395
RORA	4.67081	3.64706	-1.02375	1.02375
NICN1	3.45379	2.43024	-1.02355	1.02355
RPAIN	4.62676	3.60395	-1.02281	1.02281
MFSD1	6.98121	5.95847	-1.02274	1.02274
ZNF219	2.98064	4.00335	1.02272	1.02272
ATP6V1A	6.56721	5.54482	-1.02239	1.02239
NUP160	6.02731	5.00493	-1.02238	1.02238
SRRM1	5.57888	6.60123	1.02234	1.02234
ZNF501	2.42379	1.40148	-1.02231	1.02231
HIST1H2BJ	2.42379	1.40148	-1.02231	1.02231
PLEKHA1	5.66307	4.64084	-1.02223	1.02223
BCL3	5.14684	6.16871	1.02187	1.02187
H1FX	6.135	7.15684	1.02184	1.02184
HAUS6	5.21536	4.19358	-1.02178	1.02178
AP1AR	5.5591	4.53821	-1.02089	1.02089
CTSS	9.50449	8.48374	-1.02075	1.02075
REEP6	1.17873	2.19936	1.02063	1.02063
MED25	4.15789	5.17847	1.02058	1.02058
PITPNA-AS1	2.44424	3.46476	1.02052	1.02052
AKT1S1	5.04341	6.06383	1.02042	1.02042
MUC2	7.82354	8.8439	1.02036	1.02036
IPO7	8.09043	7.07009	-1.02034	1.02034
RAD23A	6.56079	7.58111	1.02032	1.02032
TXNDC16	4.03856	3.01832	-1.02024	1.02024
CMTR2	4.97127	3.95105	-1.02022	1.02022
PDLIM7	5.46091	6.4811	1.02019	1.02019
RDH14	0.1569	1.17698	1.02008	1.02008
MAB21L3	2.03633	1.01657	-1.01976	1.01976
WDR5B	3.55127	2.53167	-1.0196	1.0196
DRAP1	5.87466	6.89398	1.01932	1.01932
TBC1D12	4.19757	3.17855	-1.01902	1.01902
UEVLD	4.65773	3.63881	-1.01892	1.01892
CHM	5.07161	4.0528	-1.01882	1.01882
SGOL2	4.17634	3.15755	-1.01879	1.01879
SPG11	6.33235	5.31364	-1.01871	1.01871
HNRNPU-AS1	4.75711	3.73862	-1.01849	1.01849
GPBP1	6.79872	5.78038	-1.01834	1.01834
RNF19A	6.36086	5.34269	-1.01817	1.01817
ZNF84	4.69234	3.6742	-1.01813	1.01813
EPHX1	5.1608	6.17869	1.01789	1.01789
COPB1	7.68409	6.66706	-1.01703	1.01703
CPNE8	4.94101	3.92417	-1.01685	1.01685
URAD	0	1.01657	1.01657	1.01657
XKRX	2.73722	1.72073	-1.01649	1.01649
MIPOL1	2.54234	1.5259	-1.01645	1.01645
PLEKHA2	5.95345	4.93708	-1.01637	1.01637
ARMCX4	3.43348	2.41745	-1.01603	1.01603
TMTC1	4.40217	3.3865	-1.01567	1.01567
RAB23	5.32693	4.31151	-1.01542	1.01542
OGT	7.65423	6.63909	-1.01514	1.01514
SACS	4.59053	3.57544	-1.01509	1.01509
NDUFAF3	4.36243	5.37738	1.01494	1.01494
EED	4.56508	3.55075	-1.01432	1.01432
MGAM2	3.31078	2.29689	-1.0139	1.0139
TMTC3	4.94819	3.93431	-1.01388	1.01388
CHSY1	6.49432	5.48054	-1.01378	1.01378
BGN	8.79607	9.80965	1.01358	1.01358
SMIM24	4.16406	5.17752	1.01346	1.01346
CDK1	5.68579	4.67282	-1.01297	1.01297
MAP4K5	5.92554	4.91278	-1.01276	1.01276
MSANTD4	4.0352	3.02255	-1.01264	1.01264
B3GALT5	4.32157	3.30896	-1.01261	1.01261
CGGBP1	7.06406	6.05172	-1.01234	1.01234
TMED1	4.40999	3.39795	-1.01204	1.01204
HNF4G	5.15461	4.14299	-1.01162	1.01162
ILVBL	5.77627	4.7647	-1.01157	1.01157
JPX	3.23652	2.22529	-1.01124	1.01124
FAM178A	5.12958	4.1185	-1.01108	1.01108
FAM65C	4.42035	3.4093	-1.01105	1.01105
KCTD13	2.64307	3.65389	1.01082	1.01082
MORC3	5.45966	4.44908	-1.01057	1.01057
ZNF362	4.0586	5.06871	1.01011	1.01011
ALAS2	2.61629	3.62636	1.01007	1.01007
MAPK14	6.49921	5.48935	-1.00986	1.00986
SEZ6L2	4.64233	5.65213	1.0098	1.0098
CHMP2B	6.83595	5.82618	-1.00978	1.00978
SNHG20	1.93882	0.929138	-1.00969	1.00969
RNFT1	4.52003	3.51066	-1.00938	1.00938
SCYL2	6.04332	5.03403	-1.00928	1.00928
AZIN1	8.04785	7.03858	-1.00926	1.00926
DCLRE1A	4.24496	3.23615	-1.00881	1.00881
ABHD17B	4.60422	3.59546	-1.00876	1.00876
KLHL15	3.89368	2.88527	-1.00841	1.00841
ELMOD2	5.49071	4.48248	-1.00822	1.00822
GPATCH2L	4.98878	3.9807	-1.00807	1.00807
LINC00893	1.75462	0.746832	-1.00779	1.00779
VPS54	5.64441	4.63671	-1.00771	1.00771
UBE2M	5.32968	6.33717	1.00749	1.00749
ZNF439	2.87163	1.86435	-1.00728	1.00728
COQ10B	5.2213	4.21407	-1.00722	1.00722
CAPN7	5.40724	4.40034	-1.0069	1.0069
FBXO30	4.62452	3.618	-1.00652	1.00652
SAMD10	2.382	3.38814	1.00614	1.00614
SMAD6	2.95948	3.9654	1.00592	1.00592
COA7	3.95196	2.94667	-1.0053	1.0053
CHMP3	1.22674	0.22225	-1.00449	1.00449
KBTBD8	3.12695	2.12262	-1.00433	1.00433
ARL6	2.39256	1.38843	-1.00414	1.00414
PLSCR4	5.59154	4.58758	-1.00396	1.00396
TOX2	2.86406	3.86768	1.00362	1.00362
SUMO1	6.98121	5.97794	-1.00328	1.00328
RFK	6.11282	5.10955	-1.00327	1.00327
NT5DC1	5.37964	4.37657	-1.00306	1.00306
FEM1B	6.29484	5.2919	-1.00294	1.00294
LRP3	3.64699	4.64975	1.00276	1.00276
EXOC6B	2.90889	1.90616	-1.00273	1.00273
LPL	6.20931	5.20663	-1.00269	1.00269
NDUFA4L2	4.67297	5.67481	1.00184	1.00184
MED17	5.17464	4.1728	-1.00184	1.00184
EEF1E1	2.8941	1.89236	-1.00174	1.00174
TRG-AS1	3.20092	2.19936	-1.00155	1.00155
VPS13B	5.57541	4.57396	-1.00146	1.00146
ARHGAP5	6.6641	5.66301	-1.00109	1.00109
PHOSPHO2	2.00914	1.00806	-1.00108	1.00108
BMS1P4	2.23718	1.23647	-1.00071	1.00071
MIS18BP1	5.2331	4.23245	-1.00065	1.00065
MGEA5	7.19916	6.19869	-1.00047	1.00047
ANAPC4	4.86342	3.86297	-1.00046	1.00046
ZNF215	3.59307	2.59269	-1.00038	1.00038
KDM6A	5.60976	4.60954	-1.00022	1.00022
ITGA1	6.82528	5.82527	-1.00001	1.00001
