# Supplementary material for: Comparison of the MGISEQ-2000 and Illumina HiSeq 4000 sequencing platforms for RNA sequencing
Source: Genomics Inform. 2019 Sep 27;17(3):e32. doi: 10.5808/GI.2019.17.3.e32 (PMC6808641; doi:10.5808/GI.2019.17.3.e32)
Supplement: Supplementary Table 3. — Differentially expressed genes from sample 3 [file gi-2019-17-3-e32-supple4.xlsx]

## Sheet: DEG_X35962445_2nd
	P3_illumina (LogCPM)	P3_mgi (LogCPM)	LogFC	absolute
RPS17	4.36471	0.919605	-3.4451	3.4451
PCSK1N	0.9247	4.09787	3.17317	3.17317
MIR145	5.19546	2.12589	-3.06957	3.06957
IGFBP7-AS1	0.535202	3.38644	2.85124	2.85124
MALAT1	8.66796	11.4691	2.80119	2.80119
CTXN1	3.93928	6.55218	2.6129	2.6129
PPDPF	5.13878	7.73743	2.59865	2.59865
ZFPM1	0.566792	3.09358	2.52679	2.52679
CCDC85B	3.14208	5.57632	2.43424	2.43424
PPP1R14A	6.57908	9.00045	2.42138	2.42138
HOXA9	0.436055	2.83277	2.39672	2.39672
HSPB6	7.99612	10.3671	2.37094	2.37094
MTRNR2L2	2.73257	0.421863	-2.31071	2.31071
MIF-AS1	0.174185	2.45676	2.28258	2.28258
LUC7L2	2.38813	4.61408	2.22595	2.22595
ZNF580	3.72149	5.92551	2.20402	2.20402
ZBTB7A	6.01601	8.18168	2.16566	2.16566
ATP6V0C	4.83907	7.00227	2.16319	2.16319
TGFBR3L	0.469866	2.6325	2.16263	2.16263
MIR4426	3.36958	1.21174	-2.15784	2.15784
UQCRHL	3.71798	1.58279	-2.13519	2.13519
ZNF579	2.24901	4.27758	2.02857	2.02857
C9orf172	2.37034	4.39504	2.0247	2.0247
TPGS1	1.04173	3.06459	2.02286	2.02286
ACTA2-AS1	0.469866	2.4734	2.00354	2.00354
RPL28	7.40863	9.39448	1.98585	1.98585
TMEM14A	5.09205	3.1619	-1.93015	1.93015
JUND	6.8862	8.81604	1.92984	1.92984
SCOC	7.24801	5.35212	-1.89589	1.89589
SOD3	6.27282	8.13379	1.86098	1.86098
KLF2	5.32118	7.17593	1.85474	1.85474
RPL39	7.40536	5.56731	-1.83805	1.83805
SFT2D2	3.61974	1.78739	-1.83235	1.83235
SEPT1	2.09503	3.91505	1.82003	1.82003
CEBPD	4.47496	6.27804	1.80308	1.80308
HSPB1	8.54509	10.3481	1.80298	1.80298
POLR2M	0.253978	2.02415	1.77017	1.77017
ATP5D	5.12293	6.87093	1.748	1.748
GMFB	5.78456	4.04597	-1.73858	1.73858
C19orf43	6.3234	8.0514	1.728	1.728
C20orf24	0.823719	2.54861	1.72489	1.72489
CHCHD10	5.15316	6.87132	1.71816	1.71816
IFI27	5.66741	3.95411	-1.7133	1.7133
RPS26	7.60898	9.31293	1.70395	1.70395
S100A4	7.83316	6.14372	-1.68944	1.68944
MTRNR2L8	1.87294	0.186482	-1.68646	1.68646
IGF2	0.770448	2.45676	1.68631	1.68631
ANAPC11	5.52088	3.84964	-1.67124	1.67124
NFIC	7.58941	9.26041	1.671	1.671
ETNK1	5.24268	3.57685	-1.66583	1.66583
RPL17	2.10582	0.444545	-1.66127	1.66127
PRDX3	7.98976	6.32979	-1.65997	1.65997
PSMA2	7.04814	5.40186	-1.64627	1.64627
NDUFA1	7.54425	5.9001	-1.64415	1.64415
FYB	1.08601	2.72804	1.64203	1.64203
NDUFB6	5.68101	4.03947	-1.64154	1.64154
C19orf60	2.88446	4.52044	1.63598	1.63598
MDH1	7.98173	6.35508	-1.62665	1.62665
SOX18	1.38078	2.99523	1.61445	1.61445
LMBR1L	5.26932	3.65794	-1.61138	1.61138
ESF1	4.75415	6.35975	1.60559	1.60559
NBEAL1	4.54801	2.95234	-1.59567	1.59567
ZNF865	3.4395	5.01826	1.57876	1.57876
PGM5P2	2.26835	0.692094	-1.57626	1.57626
SDHD	7.77158	6.19958	-1.572	1.572
ACOT1	4.14687	2.58224	-1.56462	1.56462
ZSCAN23	2.63163	1.07305	-1.55857	1.55857
SLC39A4	1.82149	3.3732	1.55171	1.55171
UBALD1	4.13901	5.68984	1.55083	1.55083
ATP5E	1.56413	0.0152324	-1.5489	1.5489
RPL31	9.62785	8.08195	-1.5459	1.5459
TGFB1	4.68926	6.23234	1.54308	1.54308
NSRP1	6.27162	7.81108	1.53946	1.53946
SOX15	2.77376	4.3065	1.53274	1.53274
PTMS	8.23806	9.77053	1.53247	1.53247
RPL23P8	1.71273	0.186482	-1.52625	1.52625
PRRT1	3.02755	4.54689	1.51934	1.51934
POLR2G	5.9222	4.40303	-1.51917	1.51917
RPS27A	8.73879	7.22281	-1.51598	1.51598
TAF3	4.33978	5.84921	1.50942	1.50942
TMEM208	4.23061	2.72341	-1.5072	1.5072
F8A1	2.60905	4.11299	1.50395	1.50395
IMMP1L	3.37405	1.87349	-1.50056	1.50056
OLFM4	2.18937	0.692094	-1.49728	1.49728
EIF5B	7.75003	9.24515	1.49512	1.49512
NUDT3	0.469866	1.96262	1.49275	1.49275
MIF	5.29902	6.78356	1.48454	1.48454
ZNF358	6.10545	7.58212	1.47667	1.47667
CEP44	5.47375	4.00459	-1.46915	1.46915
TFRC	6.38284	4.91545	-1.46739	1.46739
HIC1	4.08002	5.54386	1.46384	1.46384
IER5L	2.12717	3.58708	1.45991	1.45991
MRPS36	5.30839	3.8507	-1.45769	1.45769
LAMTOR4	6.23583	4.78045	-1.45539	1.45539
COQ3	4.17533	2.72109	-1.45423	1.45423
MIR4442	2.0732	0.624173	-1.44902	1.44902
PDRG1	5.00537	3.55877	-1.4466	1.4466
RPS29	7.82726	6.38232	-1.44495	1.44495
RPSAP58	2.46559	1.02118	-1.44441	1.44441
MRPL33	6.91563	5.47599	-1.43964	1.43964
RPS18	10.8538	9.41726	-1.43657	1.43657
CEACAM6	1.93478	0.499737	-1.43504	1.43504
CYBA	2.88446	4.31883	1.43437	1.43437
LDLRAD2	0.174185	1.60812	1.43394	1.43394
NICN1	4.70354	3.27221	-1.43133	1.43133
TTC5	3.63099	2.20108	-1.42991	1.42991
C17orf97	3.13683	4.55668	1.41985	1.41985
S100A6	10.3226	8.90287	-1.41972	1.41972
MIR3064	1.54839	0.131627	-1.41676	1.41676
UBC	10.8876	9.47211	-1.41549	1.41549
MIR1282	0	1.41491	1.41491	1.41491
SIVA1	5.35889	3.9442	-1.41469	1.41469
CD46	8.09304	6.67924	-1.4138	1.4138
PABPN1	1.76813	3.1806	1.41246	1.41246
ILVBL	5.59265	4.18126	-1.41139	1.41139
HERC2P3	2.54704	1.14406	-1.40298	1.40298
WDR61	5.7025	4.3034	-1.3991	1.3991
ACCS	5.02256	3.62356	-1.39899	1.39899
PGM5P3-AS1	1.71273	0.315135	-1.3976	1.3976
C5orf28	4.30039	2.90815	-1.39224	1.39224
COX16	1.66973	0.277729	-1.39201	1.39201
CFD	2.47395	3.86338	1.38944	1.38944
INTU	3.61974	2.23074	-1.389	1.389
GALR2	3.8933	5.2767	1.38341	1.38341
PANK3	4.79307	3.41543	-1.37764	1.37764
NFIA	6.60641	7.98374	1.37733	1.37733
GAS5	7.68314	6.30889	-1.37426	1.37426
PWAR5	2.65386	1.28269	-1.37117	1.37117
SNHG21	2.78051	1.42065	-1.35987	1.35987
ALG10B	3.38738	2.02791	-1.35947	1.35947
SMG1	7.78717	6.43051	-1.35666	1.35666
TIMM17A	6.14261	4.78989	-1.35272	1.35272
ANKHD1	2.44023	1.08754	-1.35269	1.35269
MAD2L1BP	4.71592	3.36728	-1.34864	1.34864
ZNF503	5.44853	6.79574	1.34721	1.34721
BRD4	5.4975	6.84386	1.34635	1.34635
LOC286437	4.34662	5.69162	1.345	1.345
TTC32	2.95778	1.61314	-1.34464	1.34464
CD81-AS1	0.329588	1.67199	1.3424	1.3424
POU2F2	3.30079	4.63888	1.33809	1.33809
CITED4	4.14425	5.47942	1.33517	1.33517
ABHD3	3.03886	1.70524	-1.33362	1.33362
RPS12	9.4802	8.14725	-1.33295	1.33295
ACADS	5.2005	3.87282	-1.32768	1.32768
DLSTP1	1.64034	0.315135	-1.32521	1.32521
CKS2	2.6685	1.3443	-1.3242	1.3242
UBALD2	3.3333	4.65234	1.31904	1.31904
HSPE1	3.02186	1.70993	-1.31193	1.31193
ZNF891	2.90931	1.59804	-1.31127	1.31127
LRFN1	0.849635	2.16055	1.31092	1.31092
GOLGA8B	4.37367	3.06276	-1.31091	1.31091
SCN7A	6.96907	5.65926	-1.30981	1.30981
SYPL1	8.37192	7.06296	-1.30895	1.30895
MYEOV2	5.69447	4.38702	-1.30746	1.30746
ADCY6	6.01601	4.7114	-1.30462	1.30462
TMED1	4.34662	3.04246	-1.30417	1.30417
GLTSCR1	3.41801	4.72188	1.30387	1.30387
ZNF736	3.38295	2.07954	-1.30341	1.30341
ATP1B2	4.01852	5.32181	1.30329	1.30329
C12orf57	6.73494	5.43233	-1.30261	1.30261
TMEM63A	5.58688	4.28859	-1.2983	1.2983
PKD1P1	7.52804	6.2303	-1.29774	1.29774
PGK1	8.23867	6.94102	-1.29765	1.29765
CLP1	4.24289	2.9464	-1.29649	1.29649
FAM198A	3.38295	2.08677	-1.29618	1.29618
SYN1	1.43314	2.72804	1.2949	1.2949
ABHD16A	5.88117	4.59076	-1.29041	1.29041
MED21	5.65	4.36563	-1.28437	1.28437
ACAD8	4.7964	3.51524	-1.28117	1.28117
RMRP	1.39844	0.117581	-1.28086	1.28086
VIM-AS1	2.15861	3.4368	1.2782	1.2782
SF3A2	5.39013	6.66814	1.27801	1.27801
ITM2A	3.79669	2.51953	-1.27716	1.27716
TNFRSF10B	4.77965	3.50718	-1.27247	1.27247
TMSB15B	2.48225	1.21174	-1.27051	1.27051
ACAD11	2.37926	1.109	-1.27027	1.27027
PMF1	2.70444	3.97276	1.26832	1.26832
PLEKHG4	2.86553	1.59804	-1.26749	1.26749
AASDHPPT	5.63238	4.36563	-1.26675	1.26675
COMMD8	4.24777	2.98172	-1.26605	1.26605
SERTAD1	4.33291	3.06825	-1.26466	1.26466
ACTR6	5.43896	4.17704	-1.26192	1.26192
LGALS1	9.37386	8.11376	-1.2601	1.2601
CIAPIN1	4.94954	3.69033	-1.25922	1.25922
TMEM160	1.14998	2.40855	1.25857	1.25857
CTNND1	1.54839	0.290306	-1.25808	1.25808
CDKN1C	4.60428	5.86111	1.25683	1.25683
ATP6V0B	5.61926	4.36638	-1.25288	1.25288
PABPC1	9.79446	11.0465	1.25203	1.25203
NDUFB2	6.33089	5.08204	-1.24886	1.24886
CEACAM5	2.34323	1.09473	-1.24851	1.24851
NDFIP2	4.55196	3.30356	-1.2484	1.2484
TRIM23	5.6891	4.44089	-1.24821	1.24821
C1QTNF4	0.875093	2.12238	1.24728	1.24728
ELP2	6.36667	5.11952	-1.24715	1.24715
SNX11	4.936	3.68914	-1.24686	1.24686
ITIH4	4.16504	2.91831	-1.24673	1.24673
SELM	7.26044	8.50669	1.24625	1.24625
TNFAIP6	1.94683	0.701541	-1.24529	1.24529
COX7C	8.41432	7.17052	-1.2438	1.2438
C10orf35	3.6084	2.36462	-1.24378	1.24378
PAN2	5.90762	4.66386	-1.24376	1.24376
NAT9	4.89614	3.65308	-1.24307	1.24307
GOLT1B	5.93663	4.69435	-1.24228	1.24228
UHMK1	6.0865	4.84474	-1.24176	1.24176
PGAP1	4.78805	3.54964	-1.23841	1.23841
MIR5047	4.41981	3.18229	-1.23752	1.23752
MDK	4.15728	5.3946	1.23732	1.23732
HARS2	5.54487	4.30805	-1.23682	1.23682
ADH5	9.26898	8.03479	-1.23419	1.23419
SNHG15	3.70384	2.47064	-1.2332	1.2332
TWIST2	2.40571	3.6384	1.23269	1.23269
HERC2P2	6.89789	5.66591	-1.23198	1.23198
SPI1	1.54839	2.78024	1.23185	1.23185
THUMPD3-AS1	3.77994	2.54861	-1.23133	1.23133
TM2D3	5.6792	4.44792	-1.23128	1.23128
RASSF1	4.91468	3.68438	-1.23029	1.23029
TSHZ2	4.33291	5.56245	1.22954	1.22954
ARL16	4.97773	3.74845	-1.22928	1.22928
TMEM30A	8.33742	7.10895	-1.22847	1.22847
SNHG9	2.49051	1.26368	-1.22683	1.22683
BMI1	1.23108	2.45676	1.22568	1.22568
BTN2A3P	2.30628	1.08754	-1.21874	1.21874
HES4	2.51501	3.73356	1.21855	1.21855
FTH1	9.80485	11.0229	1.21809	1.21809
SOX12	4.88365	6.1013	1.21764	1.21764
RPS7	9.64582	8.43004	-1.21577	1.21577
COMTD1	0.90011	2.11533	1.21522	1.21522
LNPEP	4.936	3.72084	-1.21516	1.21516
ABCB10	5.27412	4.06073	-1.21339	1.21339
WDR11	6.42923	5.21826	-1.21098	1.21098
TMEM258	4.17019	2.96024	-1.20996	1.20996
NDUFA9	6.18457	4.97558	-1.20899	1.20899
NLRC5	4.2232	3.0143	-1.20889	1.20889
HOXC4	2.35233	3.56007	1.20774	1.20774
RBFOX3	5.42932	6.63678	1.20746	1.20746
LIMK2	4.20072	2.9933	-1.20741	1.20741
CCDC115	5.66376	4.45841	-1.20535	1.20535
TENM1	4.53209	3.32817	-1.20393	1.20393
C1orf35	3.51432	4.71548	1.20116	1.20116
MICU3	4.47912	3.27853	-1.20059	1.20059
METTL17	5.48516	4.28467	-1.20049	1.20049
RAMP3	3.45647	2.25661	-1.19986	1.19986
TARBP1	4.43487	3.23691	-1.19796	1.19796
ABCC10	4.30976	3.11495	-1.19481	1.19481
NUDT12	5.13352	3.94021	-1.19331	1.19331
CHML	4.72294	3.53386	-1.18908	1.18908
SSR4	6.05343	4.86485	-1.18858	1.18858
GSTO1	6.52432	5.33591	-1.18841	1.18841
SNX16	4.62506	3.4368	-1.18826	1.18826
KHNYN	6.98852	5.8025	-1.18601	1.18601
ZC3H13	7.07413	8.26009	1.18596	1.18596
OGFOD2	3.7833	2.5975	-1.1858	1.1858
SCRN2	5.07156	3.88842	-1.18314	1.18314
TBRG4	5.72892	4.54623	-1.18269	1.18269
MFAP3	4.84553	3.66399	-1.18154	1.18154
RSRP1	5.20804	4.03012	-1.17791	1.17791
P2RY11	1.93478	0.756961	-1.17782	1.17782
RAB32	5.14926	3.97179	-1.17747	1.17747
POLR2I	4.38479	5.56181	1.17702	1.17702
NPIPB5	2.13772	3.31438	1.17666	1.17666
SELK	6.22844	5.05189	-1.17656	1.17656
CD53	2.50689	1.33219	-1.17471	1.17471
COL5A2	8.11508	6.94065	-1.17443	1.17443
LRRC4B	0.686661	1.8609	1.17424	1.17424
GLS	7.33859	6.16543	-1.17316	1.17316
BZRAP1	6.23276	5.06109	-1.17167	1.17167
YRDC	3.96618	2.79576	-1.17042	1.17042
TMEM100	3.13683	1.96654	-1.17028	1.17028
CBX4	3.7833	4.95252	1.16922	1.16922
BTAF1	6.50559	5.33818	-1.16741	1.16741
SDE2	5.5067	4.3394	-1.1673	1.1673
GJA1	4.45611	3.28954	-1.16657	1.16657
ABHD17A	4.3375	5.50156	1.16407	1.16407
PIGG	5.05773	3.89461	-1.16312	1.16312
SCRG1	4.44553	3.28326	-1.16227	1.16227
STK11IP	4.29097	3.12902	-1.16195	1.16195
SDR42E1	3.38738	2.22748	-1.1599	1.1599
SELE	3.66057	2.50072	-1.15986	1.15986
UBE2S	3.05565	4.21464	1.15898	1.15898
HEMK1	4.95104	3.79222	-1.15883	1.15883
CIR1	5.9798	7.13838	1.15857	1.15857
PFN1	8.82877	9.98734	1.15857	1.15857
INHBA	2.97554	4.13408	1.15854	1.15854
CITED2	6.92137	8.07986	1.15849	1.15849
TMX3	6.34463	5.18665	-1.15798	1.15798
TGFBR1	7.26556	6.10775	-1.15781	1.15781
FOXRED1	4.64554	3.4882	-1.15735	1.15735
ERN1	2.88446	1.72853	-1.15592	1.15592
STAB1	4.82771	3.67242	-1.15529	1.15529
ARL6IP6	3.60079	2.44556	-1.15523	1.15523
ARHGAP19	3.5224	2.36759	-1.15481	1.15481
STARD9	6.83765	5.6836	-1.15405	1.15405
SLC2A13	4.28623	3.13252	-1.15371	1.15371
LOC644936	1.32645	0.172963	-1.15348	1.15348
TBC1D2B	6.31238	5.15949	-1.15289	1.15289
LOC374443	2.73952	1.58789	-1.15163	1.15163
C1QL1	0.996052	2.14679	1.15073	1.15073
TRIM56	4.7247	5.87501	1.15031	1.15031
VPS13A	7.07241	5.92274	-1.14967	1.14967
BSCL2	0.797329	1.94682	1.14949	1.14949
CD164	8.23898	7.0903	-1.14867	1.14867
MIB1	6.965	5.8167	-1.1483	1.1483
ZNF627	5.2267	4.07897	-1.14773	1.14773
HINT1	7.76053	6.6132	-1.14733	1.14733
MRPS23	5.3487	4.20138	-1.14732	1.14732
AMY2B	4.31674	3.17043	-1.14631	1.14631
MZT2B	4.82771	5.97382	1.14612	1.14612
EXTL2	5.36002	4.21464	-1.14538	1.14538
CD27-AS1	6.47209	5.32869	-1.14341	1.14341
NPHP3-ACAD11	1.72678	0.583875	-1.14291	1.14291
PIGN	4.16246	3.01998	-1.14248	1.14248
YAP1	8.69546	7.55346	-1.14199	1.14199
TAC1	5.56456	4.42387	-1.1407	1.1407
FANCL	4.13374	2.9933	-1.14044	1.14044
TUBGCP6	5.87329	4.73286	-1.14043	1.14043
ZNRD1	4.07728	2.93843	-1.13886	1.13886
NFKBIZ	4.41548	3.27695	-1.13852	1.13852
COA7	4.21325	3.07553	-1.13772	1.13772
MIR3654	2.15861	1.02118	-1.13742	1.13742
MYSM1	5.89523	4.75798	-1.13725	1.13725
NFIX	8.01753	9.15457	1.13704	1.13704
ABCA10	2.89071	1.756	-1.13471	1.13471
TMEM110	4.96889	3.83469	-1.13419	1.13419
LINC00654	3.49803	2.36462	-1.13341	1.13341
EMP1	5.62864	4.49554	-1.13311	1.13311
NDUFA4	8.29943	7.167	-1.13243	1.13243
ZBTB41	5.28246	4.15055	-1.13191	1.13191
C2orf44	4.66026	3.52857	-1.1317	1.1317
CALCB	2.68298	1.55178	-1.1312	1.1312
KLHDC8B	7.58049	6.44974	-1.13075	1.13075
JUNB	7.15592	8.28662	1.1307	1.1307
H2AFZ	7.74054	6.61023	-1.13031	1.13031
HMCN1	4.43487	3.30511	-1.12975	1.12975
NDUFA2	5.30254	4.1728	-1.12974	1.12974
CMTM4	4.46242	3.33274	-1.12969	1.12969
NEAT1	9.71953	8.58996	-1.12957	1.12957
LIFR	5.74627	4.61721	-1.12906	1.12906
MZT2A	3.70739	4.83619	1.1288	1.1288
TAF10	3.30079	4.42956	1.12877	1.12877
SMAD5	6.86372	5.73568	-1.12804	1.12804
UVSSA	3.60079	2.4734	-1.12739	1.12739
ZNF703	6.26441	7.39163	1.12722	1.12722
ADCK4	4.76951	3.64331	-1.1262	1.1262
FOXO6	1.56413	2.68821	1.12408	1.12408
NDUFS6	5.14141	6.26496	1.12355	1.12355
FAM91A1	5.12426	4.00173	-1.12253	1.12253
TMEM9	5.65552	4.53372	-1.1218	1.1218
FAM76B	4.7712	3.64942	-1.12178	1.12178
JPX	2.80721	1.68633	-1.12087	1.12087
TPSAB1	1.5797	2.70004	1.12034	1.12034
TMEM62	4.49768	3.37763	-1.12005	1.12005
CASQ2	8.97804	7.85909	-1.11895	1.11895
SLC37A4	3.63844	2.51953	-1.11891	1.11891
EXOSC7	4.94954	3.83147	-1.11807	1.11807
LDOC1	3.63844	4.75572	1.11727	1.11727
BIRC6	6.8901	5.77312	-1.11698	1.11698
KIAA0754	5.05494	3.93921	-1.11573	1.11573
HHLA3	2.33408	3.44947	1.11539	1.11539
CHMP3	1.54839	0.433249	-1.11514	1.11514
ACBD5	5.67468	4.56058	-1.1141	1.1141
OXR1	6.77944	5.66651	-1.11292	1.11292
YIPF4	5.57431	4.46258	-1.11173	1.11173
SEC31B	4.3375	3.22713	-1.11037	1.11037
PNPLA2	5.15706	6.26675	1.10969	1.10969
ZNF787	3.8458	4.95499	1.10919	1.10919
SEC16B	3.40059	2.29144	-1.10915	1.10915
GALNT7	5.79626	4.68723	-1.10903	1.10903
OIP5-AS1	4.8179	3.70918	-1.10871	1.10871
SEC61B	5.51076	4.4023	-1.10846	1.10846
SNORD36A	1.21123	0.103397	-1.10784	1.10784
IRF2BP1	4.34207	5.4496	1.10753	1.10753
FCHO2	6.2764	5.16888	-1.10752	1.10752
FAM199X	6.22968	5.1226	-1.10708	1.10708
SCAF1	5.56456	6.6704	1.10583	1.10583
IGSF9B	4.44977	3.34484	-1.10493	1.10493
MTHFR	5.44003	4.33561	-1.10442	1.10442
ORMDL3	6.59401	5.49003	-1.10398	1.10398
TMEM185A	3.95429	2.85199	-1.1023	1.1023
HBP1	7.82563	6.72367	-1.10196	1.10196
DYNLT1	6.39004	5.28811	-1.10192	1.10192
HOXB-AS1	1.5797	2.68106	1.10136	1.10136
PRR12	5.20553	6.30618	1.10065	1.10065
ZMYM5	5.08389	3.98442	-1.09947	1.09947
UQCRQ	6.2235	5.1248	-1.0987	1.0987
HOXA3	2.73952	3.83791	1.09839	1.09839
TMED9	6.55909	5.46216	-1.09693	1.09693
ZC3HAV1L	2.61661	1.5201	-1.09651	1.09651
GSTM2	6.0352	4.93911	-1.09609	1.09609
MIEF2	4.07728	2.98172	-1.09556	1.09556
SNRPE	5.62583	4.53041	-1.09542	1.09542
PLP1	7.04393	5.949	-1.09493	1.09493
ITPR3	4.1982	3.1043	-1.09389	1.09389
SYNE1	8.30807	7.21428	-1.09379	1.09379
PPTC7	5.65827	4.56511	-1.09316	1.09316
SEPP1	7.21786	6.12672	-1.09114	1.09114
WDR83OS	6.13867	5.04773	-1.09095	1.09095
ENDOV	4.17533	3.08458	-1.09074	1.09074
BCL11A	4.40021	5.49037	1.09015	1.09015
TIA1	6.87165	5.7815	-1.09015	1.09015
MESDC1	2.91546	4.00555	1.09009	1.09009
FBXO22	4.94053	3.8507	-1.08983	1.08983
ZNF844	5.17383	4.0862	-1.08763	1.08763
FAAP20	4.23307	5.32028	1.08721	1.08721
MYL6	12.4511	11.3644	-1.08674	1.08674
CCNB1IP1	5.55179	4.46536	-1.08644	1.08644
TMEM99	2.75331	1.66718	-1.08614	1.08614
SDF2	5.99367	4.90782	-1.08585	1.08585
LOC645513	2.52309	1.4377	-1.08538	1.08538
RCBTB1	5.03391	3.94916	-1.08474	1.08474
GPN3	4.99959	3.91607	-1.08352	1.08352
CACFD1	4.50177	3.4183	-1.08347	1.08347
NBPF12	2.33408	1.25087	-1.08321	1.08321
APH1A	5.91761	4.83458	-1.08303	1.08303
ATP10D	5.33959	4.2569	-1.08269	1.08269
NTMT1	4.78134	3.69979	-1.08155	1.08155
SDHAP2	4.0299	2.94838	-1.08152	1.08152
USB1	5.08389	4.00268	-1.08121	1.08121
DMXL1	6.39774	5.31721	-1.08053	1.08053
DHX35	5.8929	4.81241	-1.08049	1.08049
MZT1	4.10982	3.02939	-1.08043	1.08043
IREB2	6.35484	5.27512	-1.07972	1.07972
WRN	4.98651	3.90691	-1.0796	1.0796
KITLG	7.81806	6.73924	-1.07882	1.07882
ANKRD46	5.50262	4.42387	-1.07875	1.07875
DPY19L4	5.41962	4.34091	-1.07872	1.07872
CDC42EP1	5.15836	6.23681	1.07845	1.07845
PHF6	4.80139	3.72317	-1.07823	1.07823
EIF4EBP1	3.38738	4.46536	1.07798	1.07798
DDOST	6.82505	5.74741	-1.07764	1.07764
MFSD8	4.76951	3.6927	-1.07681	1.07681
HAND1	6.8226	7.89929	1.07668	1.07668
RNF126	3.81982	4.89553	1.07571	1.07571
ANKRD11	6.44047	7.51564	1.07517	1.07517
ZNF718	2.68298	1.60812	-1.07486	1.07486
ENTPD3-AS1	2.23924	1.1647	-1.07454	1.07454
NHSL2	3.88078	2.80675	-1.07404	1.07404
HCFC1R1	5.65276	6.72671	1.07395	1.07395
NUP85	4.91621	3.84325	-1.07296	1.07296
SNX17	6.79827	5.72674	-1.07153	1.07153
ZNF529	4.66026	3.58962	-1.07064	1.07064
HEATR5A	5.96209	4.89192	-1.07017	1.07017
CDC42SE1	6.51675	5.4475	-1.06926	1.06926
CDK4	6.52079	5.4524	-1.06839	1.06839
RBX1	5.71665	4.64868	-1.06797	1.06797
PFKFB2	4.14163	3.07371	-1.06792	1.06792
TRIAP1	4.67483	3.60732	-1.06751	1.06751
GEMIN2	3.77657	2.70943	-1.06713	1.06713
SEMA4F	3.08322	2.0166	-1.06662	1.06662
FAM73B	5.31306	4.24645	-1.06661	1.06661
TRAPPC4	4.85515	3.7889	-1.06626	1.06626
NHLRC2	4.70708	3.64085	-1.06623	1.06623
OAZ1	8.3843	7.31859	-1.06571	1.06571
NPY	1.53248	2.5975	1.06503	1.06503
CLUHP3	2.13772	1.07305	-1.06467	1.06467
TRIM66	3.97504	2.91222	-1.06281	1.06281
CEBPB	4.49768	5.55986	1.06218	1.06218
RNF112	4.84553	3.78335	-1.06218	1.06218
C9orf16	3.63099	4.69316	1.06217	1.06217
TRPC1	5.24634	4.18464	-1.0617	1.0617
NDUFA3	4.73168	5.79315	1.06146	1.06146
ATP6AP2	7.74831	6.68714	-1.06117	1.06117
AKT1S1	5.19546	6.25597	1.06051	1.06051
FAM173B	4.14687	3.08639	-1.06048	1.06048
C21orf91	5.03955	3.97957	-1.05997	1.05997
LRP4	4.7247	3.6652	-1.0595	1.0595
GOLGA8A	5.81035	4.75118	-1.05918	1.05918
SIRT4	3.0941	2.0354	-1.0587	1.0587
MIR29C	1.86025	0.801571	-1.05868	1.05868
EPCAM	1.86025	0.801571	-1.05868	1.05868
AAR2	6.26501	5.20669	-1.05832	1.05832
PHKG1	4.81132	3.753	-1.05832	1.05832
SCPEP1	6.76674	5.7087	-1.05804	1.05804
H2AFX	2.57061	3.62853	1.05792	1.05792
LOC283922	2.81381	1.756	-1.05781	1.05781
SLC26A6	3.9453	2.8876	-1.0577	1.0577
RORA	5.982	4.92506	-1.05694	1.05694
TRAPPC5	3.48155	4.53834	1.0568	1.0568
ARL10	3.06121	2.0052	-1.05601	1.05601
RCHY1	5.17511	4.11917	-1.05593	1.05593
CETN3	4.936	3.88012	-1.05588	1.05588
KLHL28	4.87422	3.81959	-1.05463	1.05463
PPA2	6.01028	4.95598	-1.0543	1.0543
RPS15	7.57346	8.6268	1.05334	1.05334
FLNB	8.19068	7.13794	-1.05274	1.05274
ZNF772	3.16806	2.11533	-1.05273	1.05273
TTBK2	4.84714	3.79443	-1.05271	1.05271
ABCA1	7.5333	6.48196	-1.05134	1.05134
SCO2	3.40933	2.35866	-1.05066	1.05066
IPO11	4.3352	3.28483	-1.05037	1.05037
ALS2CL	3.92716	2.87722	-1.04994	1.04994
TEP1	5.66011	4.61095	-1.04915	1.04915
FLCN	6.59305	5.54452	-1.04853	1.04853
SLC11A2	5.72016	4.6717	-1.04847	1.04847
RCBTB2	5.03673	3.98828	-1.04845	1.04845
RAVER1	4.48946	5.53761	1.04815	1.04815
PCNX	6.95272	5.9047	-1.04802	1.04802
WDR27	4.0468	2.99906	-1.04774	1.04774
MDN1	6.36105	5.31452	-1.04653	1.04653
CREBZF	6.21106	5.16462	-1.04644	1.04644
WDR90	3.96025	2.91426	-1.04599	1.04599
PEX11B	4.9967	3.95114	-1.04555	1.04555
TMEM167A	6.25535	5.21001	-1.04535	1.04535
MRPL52	4.76441	3.71968	-1.04472	1.04472
PRR36	0.329588	1.37414	1.04456	1.04456
TMEM126A	4.48946	3.44526	-1.0442	1.0442
LYZ	4.4708	3.42687	-1.04393	1.04393
BAK1	4.387	3.34334	-1.04367	1.04367
ETFA	6.75007	5.70665	-1.04342	1.04342
SPRY2	5.19672	4.154	-1.04272	1.04272
EPHA3	3.22362	2.18096	-1.04266	1.04266
FSD1L	3.81982	2.77801	-1.0418	1.0418
RPL37A	9.94315	8.90168	-1.04147	1.04147
FAM65C	2.37926	1.33826	-1.04101	1.04101
VPS16	4.52608	3.48547	-1.04061	1.04061
RYR3	5.84941	4.80913	-1.04028	1.04028
FTX	2.89694	1.85668	-1.04026	1.04026
C3orf33	3.25789	2.21764	-1.04026	1.04026
COG4	5.96728	4.92758	-1.0397	1.0397
EVA1B	2.69733	3.73701	1.03969	1.03969
NUP210	3.87449	2.83492	-1.03956	1.03956
CGRRF1	5.06466	4.02637	-1.03829	1.03829
PIGO	3.72149	2.68345	-1.03804	1.03804
LOC150776	4.70531	3.66761	-1.0377	1.0377
RPL21P44	0.174185	1.21174	1.03755	1.03755
CRISPLD1	3.48568	2.44837	-1.03732	1.03732
PRDX1	8.40806	7.37161	-1.03645	1.03645
STARD4	2.99889	1.96262	-1.03627	1.03627
NARS2	4.38257	3.34635	-1.03622	1.03622
RAB11B	5.96876	7.00334	1.03458	1.03458
SPIN4	2.58611	1.55178	-1.03432	1.03432
PLS3	8.28169	7.24771	-1.03398	1.03398
MAPK14	6.79869	5.76498	-1.03371	1.03371
ATP13A3	6.18075	5.14787	-1.03288	1.03288
MMP24-AS1	4.72645	5.75877	1.03233	1.03233
PABPC3	1.56413	0.531867	-1.03226	1.03226
LONRF3	3.91494	2.88346	-1.03148	1.03148
HLA-F	4.89459	3.86338	-1.0312	1.0312
TSPAN9	5.72892	4.69789	-1.03103	1.03103
NNMT	5.07842	4.04782	-1.0306	1.0306
ZNF345	3.53842	2.50881	-1.02961	1.02961
VPS13B	6.31063	5.28144	-1.02919	1.02919
KIAA1109	7.42138	6.39238	-1.029	1.029
CACNA1A	0.657614	1.68633	1.02872	1.02872
CRADD	3.70739	2.67867	-1.02872	1.02872
PUS1	3.64586	2.6176	-1.02825	1.02825
OSTC	5.89756	4.86957	-1.02799	1.02799
CPLX1	0.502904	1.53074	1.02784	1.02784
PLA2G15	3.5224	2.49529	-1.02711	1.02711
C1orf216	5.9776	4.95054	-1.02706	1.02706
SNHG5	7.16949	6.14263	-1.02685	1.02685
ZNF75D	4.75415	3.7278	-1.02636	1.02636
DPH2	4.62693	3.60103	-1.02591	1.02591
CYB5R4	4.6712	3.64576	-1.02545	1.02545
CYB561A3	4.64369	3.61859	-1.02511	1.02511
ITPA	4.71062	3.68557	-1.02505	1.02505
CROT	4.84874	3.82392	-1.02482	1.02482
EPN1	5.25364	6.27844	1.0248	1.0248
TXNRD3	3.61974	2.59497	-1.02477	1.02477
ZNF235	3.51432	2.48985	-1.02447	1.02447
NME1	1.98241	3.0067	1.02429	1.02429
SLC40A1	5.58303	4.55928	-1.02375	1.02375
POLG	5.7736	4.75004	-1.02356	1.02356
HOXA10-AS	1.84745	2.87095	1.02351	1.02351
HAND2-AS1	5.04516	4.02166	-1.0235	1.0235
HMGCS1	6.07419	5.05096	-1.02323	1.02323
ADCY7	2.71858	1.69582	-1.02276	1.02276
ARHGEF19	2.74643	1.72391	-1.02253	1.02253
STAG3L5P-PVRIG2P-PILRB	3.61974	2.5975	-1.02224	1.02224
TCF7L1	5.01112	6.03325	1.02213	1.02213
DGKH	5.28603	4.26409	-1.02194	1.02194
WDFY3	6.50355	5.48182	-1.02173	1.02173
TMEM9B-AS1	2.85277	1.83108	-1.02169	1.02169
EDIL3	8.26147	7.24024	-1.02124	1.02124
LOC100289361	1.65511	0.634074	-1.02104	1.02104
MST1P2	3.03321	2.01281	-1.0204	1.0204
SOCS7	5.79126	4.77094	-1.02032	1.02032
SLC25A20	5.48928	4.46951	-1.01977	1.01977
ABCC5	5.64631	4.62715	-1.01916	1.01916
RFX1	2.6685	3.68676	1.01827	1.01827
YPEL3	5.29902	6.31698	1.01796	1.01796
EIF4H	8.6086	7.59112	-1.01749	1.01749
GTF2H4	4.54603	3.52857	-1.01746	1.01746
COX7A2	6.99724	5.9799	-1.01733	1.01733
C10orf32	5.25848	4.2416	-1.01688	1.01688
NRGN	0.535202	1.55178	1.01658	1.01658
NSF	5.26452	4.24806	-1.01645	1.01645
UBR4	7.69458	6.67849	-1.01609	1.01609
UHRF2	6.08582	5.06978	-1.01604	1.01604
SLC25A25	4.62693	3.61109	-1.01585	1.01585
PLSCR4	6.54627	5.53068	-1.0156	1.0156
CCT6P1	3.82636	2.81112	-1.01524	1.01524
RPS14	9.92884	8.91405	-1.01478	1.01478
HYDIN	3.61974	2.60507	-1.01467	1.01467
NR2C2AP	4.32831	3.31438	-1.01393	1.01393
INAFM1	4.08821	5.10179	1.01358	1.01358
RNF215	3.81982	2.80675	-1.01307	1.01307
HBA2	0.436055	1.44897	1.01291	1.01291
HINFP	4.66938	3.65673	-1.01266	1.01266
CMC2	4.49768	3.48547	-1.01221	1.01221
TRIM22	6.46058	5.44855	-1.01203	1.01203
FAM160A2	5.39344	4.38188	-1.01155	1.01155
SGSM3	5.65276	4.64134	-1.01143	1.01143
CMIP	4.73516	5.74627	1.01111	1.01111
DEF8	5.95166	4.9421	-1.00956	1.00956
PSMA3	6.20856	5.19921	-1.00935	1.00935
ARL6	3.2433	2.234	-1.0093	1.0093
STOML1	4.2232	3.21399	-1.00921	1.00921
DNAH1	3.01042	2.00138	-1.00904	1.00904
STK36	4.73863	3.73011	-1.00853	1.00853
FBN1	6.2776	5.26918	-1.00842	1.00842
ZNF571	3.53043	2.5222	-1.00823	1.00823
UNC50	5.60221	4.59457	-1.00764	1.00764
PGBD2	3.03886	2.03166	-1.0072	1.0072
TMEM181	6.45637	5.44925	-1.00712	1.00712
ELAVL3	0.849635	1.85668	1.00704	1.00704
ECT2	3.85862	2.85199	-1.00663	1.00663
C9orf72	4.68206	3.67602	-1.00604	1.00604
UQCRH	7.46342	6.45743	-1.006	1.006
LINC00998	5.74281	4.73689	-1.00592	1.00592
XRN1	5.96802	4.96238	-1.00564	1.00564
ZDHHC17	6.42547	5.41986	-1.00561	1.00561
ESYT3	4.44765	3.44245	-1.0052	1.0052
ZNF404	3.3962	2.39114	-1.00506	1.00506
LONRF2	6.57131	5.56666	-1.00465	1.00465
LOC642423	0.132571	1.13712	1.00455	1.00455
RAB3A	3.03886	4.04319	1.00433	1.00433
PSMD10	5.7617	4.75742	-1.00429	1.00429
PLEKHM1P	3.18851	2.18433	-1.00418	1.00418
RNF208	1.92262	2.92639	1.00377	1.00377
EED	4.70708	3.70332	-1.00377	1.00377
PIGR	2.01713	1.01362	-1.00351	1.00351
ENGASE	5.42932	4.42601	-1.00332	1.00332
ZNF414	2.91546	3.9181	1.00264	1.00264
CLIP4	7.28528	6.28277	-1.00251	1.00251
GATM	5.59935	4.59773	-1.00162	1.00162
APBB3	4.30976	3.30821	-1.00155	1.00155
RPS28	7.09086	8.09237	1.00151	1.00151
GTF2H3	4.96148	3.96003	-1.00145	1.00145
KLHL21	7.33084	6.32979	-1.00105	1.00105
FES	3.95727	2.9563	-1.00097	1.00097
NEU3	3.18851	2.1877	-1.00081	1.00081
MFSD9	3.0941	2.09396	-1.00014	1.00014
RRN3	6.3234	5.32334	-1.00006	1.00006
