# Supplementary material for: Comparison of the MGISEQ-2000 and Illumina HiSeq 4000 sequencing platforms for RNA sequencing
Source: Genomics Inform. 2019 Sep 27;17(3):e32. doi: 10.5808/GI.2019.17.3.e32 (PMC6808641; doi:10.5808/GI.2019.17.3.e32)
Supplement: Supplementary Table 4. — Differentially expressed genes from sample 4 [file gi-2019-17-3-e32-supple5.xlsx]

## Sheet: DEG_X36165160_2nd
	P4_illumina (LogCPM)	P4_mgi (LogCPM)	LogFC	absolute
RPS17	4.72911	1.09817	-3.63094	3.63094
LRRC26	0.667062	4.21534	3.54828	3.54828
PHGR1	6.41125	9.64353	3.23228	3.23228
PPDPF	5.90345	8.69209	2.78863	2.78863
RPL28	8.06239	10.846	2.78361	2.78361
ATP6V0C	5.52568	8.29688	2.77121	2.77121
MIF-AS1	1.57722	4.26025	2.68303	2.68303
HOTS	0.0689959	2.74506	2.67606	2.67606
SCOC	6.72428	4.16899	-2.5553	2.5553
HSPB6	1.75525	4.278	2.52275	2.52275
ZBTB7A	5.31903	7.79445	2.47542	2.47542
AGR3	7.72414	5.29739	-2.42676	2.42676
GMFB	7.02786	4.60638	-2.42148	2.42148
NFIC	4.95894	7.32696	2.36802	2.36802
HLA-DQA2	3.1195	0.812943	-2.30656	2.30656
PCSK1N	0.398801	2.70313	2.30433	2.30433
HSPB1	5.47016	7.77241	2.30225	2.30225
CLDN3	7.04482	9.30856	2.26374	2.26374
MALAT1	7.15057	9.41269	2.26213	2.26213
ACTR6	5.37715	3.12533	-2.25182	2.25182
HSPE1	4.71304	2.47008	-2.24295	2.24295
RPL17	3.33792	1.10577	-2.23215	2.23215
SOD3	3.99466	6.22548	2.23083	2.23083
TGFB1	4.74765	6.97541	2.22776	2.22776
C20orf24	1.42762	3.6541	2.22648	2.22648
TPSAB1	4.40479	6.62456	2.21977	2.21977
NPW	0.2874	2.48762	2.20022	2.20022
ZNF580	2.61908	4.81817	2.19909	2.19909
CETN3	5.23989	3.04863	-2.19126	2.19126
LUC7L2	2.29114	4.47917	2.18804	2.18804
PPP1R14A	1.0719	3.23843	2.16653	2.16653
ETNK1	6.24277	4.07832	-2.16445	2.16445
ZNF296	1.38767	3.54385	2.15618	2.15618
ZNF579	1.64658	3.79694	2.15036	2.15036
ATP5D	5.2695	7.3965	2.127	2.127
CCDC85B	3.02281	5.1413	2.11849	2.11849
UQCRHL	4.85044	2.74749	-2.10295	2.10295
SNX16	4.07652	2.00165	-2.07487	2.07487
C4orf48	1.15358	3.2228	2.06922	2.06922
CFD	3.0401	5.08192	2.04182	2.04182
PSMA2	8.0249	5.99298	-2.03192	2.03192
COX16	2.65318	0.635499	-2.01768	2.01768
JUND	6.07575	8.09159	2.01584	2.01584
CHCHD10	5.55453	7.55282	1.99828	1.99828
CTXN1	1.0719	3.07013	1.99823	1.99823
TPGS1	1.51676	3.50992	1.99316	1.99316
RPS26	7.78292	9.77499	1.99207	1.99207
GLS	6.82308	4.83539	-1.98769	1.98769
PMF1	2.55438	4.52943	1.97505	1.97505
TMX3	6.13578	4.17802	-1.95776	1.95776
C5orf28	4.47162	2.51923	-1.95238	1.95238
KLF2	5.0662	7.01715	1.95095	1.95095
SLC39A4	4.39643	6.33733	1.9409	1.9409
RPSAP58	5.50404	3.56466	-1.93938	1.93938
ZNF865	2.66994	4.60838	1.93845	1.93845
TAF10	4.75552	6.68884	1.93332	1.93332
F8A1	2.33382	4.26025	1.92643	1.92643
TMEM30A	7.7097	5.78588	-1.92381	1.92381
HBA2	1.18501	3.10274	1.91774	1.91774
PRDX3	8.03288	6.12773	-1.90515	1.90515
GOLT1B	6.29456	4.39105	-1.90351	1.90351
MZT1	5.50948	3.6094	-1.90007	1.90007
MIR4426	2.96968	1.07516	-1.89452	1.89452
GLMN	4.16585	2.27177	-1.89409	1.89409
CNFN	0.753441	2.647	1.89356	1.89356
SOX18	1.93233	3.8179	1.88556	1.88556
CDKN2B-AS1	4.7331	2.85275	-1.88035	1.88035
C9orf16	4.2294	6.1092	1.8798	1.8798
COMMD8	4.92561	3.05059	-1.87502	1.87502
LMTK3	2.33382	4.20389	1.87007	1.87007
ZNF358	3.65927	5.5072	1.84793	1.84793
TMEM14A	4.81196	2.9697	-1.84226	1.84226
BRD4	4.97251	6.81331	1.8408	1.8408
AASDHPPT	5.45171	3.62137	-1.83034	1.83034
MRPS36	5.53942	3.70996	-1.82946	1.82946
ZFPM1	2.33382	4.15716	1.82334	1.82334
PTMS	6.69218	8.5082	1.81602	1.81602
CEP44	4.41145	2.5994	-1.81205	1.81205
SCAF1	4.82946	6.64049	1.81103	1.81103
UHMK1	7.29369	5.48772	-1.80597	1.80597
RPS28	7.90338	9.68291	1.77953	1.77953
NUDT3	0.551266	2.32802	1.77676	1.77676
PFN1	9.05751	10.8233	1.76576	1.76576
CXCL10	7.47544	5.71164	-1.76379	1.76379
REEP6	4.30285	6.06436	1.76151	1.76151
RANBP6	5.03204	3.27424	-1.7578	1.7578
MIF	7.12952	8.88159	1.75207	1.75207
RPL39	8.07332	6.32152	-1.7518	1.7518
DNAJB14	5.87303	4.12483	-1.74819	1.74819
IER5L	3.1195	4.86533	1.74583	1.74583
CD46	8.57971	6.83531	-1.7444	1.7444
MDK	5.74644	7.48649	1.74004	1.74004
CEBPD	3.82551	5.56548	1.73997	1.73997
UBALD1	3.25891	4.99465	1.73574	1.73574
MUC3A	6.03051	7.76576	1.73525	1.73525
LACC1	4.97925	3.24532	-1.73393	1.73393
INAFM1	2.12286	3.85553	1.73267	1.73267
DEFA6	2.86686	1.13574	-1.73112	1.73112
KITLG	6.75176	5.023	-1.72876	1.72876
C19orf60	3.08243	4.80831	1.72588	1.72588
IGFBP7-AS1	0.166672	1.89177	1.7251	1.7251
ABCA11P	2.26197	0.537858	-1.72411	1.72411
CKS2	6.94166	5.21992	-1.72173	1.72173
C19orf43	6.31245	8.02602	1.71357	1.71357
NUDT12	5.45655	3.7432	-1.71335	1.71335
ZNF680	4.43615	2.72548	-1.71066	1.71066
CDC42EP1	6.45178	8.15956	1.70778	1.70778
ZBTB41	5.09025	3.38446	-1.70579	1.70579
SSC5D	2.40226	4.10414	1.70187	1.70187
FAAP20	3.46815	5.16965	1.7015	1.7015
G2E3	5.3763	3.68103	-1.69527	1.69527
POLR2I	3.9289	5.62084	1.69195	1.69195
TXNDC9	5.78156	4.09272	-1.68884	1.68884
DPY19L4	5.36777	3.68103	-1.68673	1.68673
TIMM17A	6.6261	4.94155	-1.68455	1.68455
SNORD80	2.25458	0.571145	-1.68343	1.68343
RAVER1	5.4066	7.08185	1.67524	1.67524
CYBA	7.05893	8.73295	1.67402	1.67402
IFT80	4.65391	2.98212	-1.67178	1.67178
MT2A	5.49936	7.16868	1.66932	1.66932
NDUFA3	4.8903	6.55815	1.66785	1.66785
SYPL1	8.06107	6.39887	-1.6622	1.6622
USMG5	6.70578	5.04538	-1.66041	1.66041
TBC1D8B	4.96461	3.30425	-1.66037	1.66037
ABCB10	5.64911	3.98878	-1.66033	1.66033
SDHD	7.58531	5.93023	-1.65508	1.65508
C9orf72	4.24812	2.59401	-1.65411	1.65411
FANCL	4.69814	3.04468	-1.65346	1.65346
YIPF4	5.49858	3.8465	-1.65208	1.65208
CPLX1	1.0719	2.72302	1.65112	1.65112
NME1	4.8699	6.52101	1.65111	1.65111
MMP24-AS1	4.54308	6.19043	1.64735	1.64735
NDUFA1	7.71105	6.06898	-1.64206	1.64206
ELFN1-AS1	2.50543	4.14708	1.64164	1.64164
COMTD1	3.17533	4.81585	1.64053	1.64053
PHLDA2	4.6327	6.26712	1.63443	1.63443
UBA6	6.52113	4.88862	-1.63251	1.63251
TNFAIP6	3.4777	1.84717	-1.63053	1.63053
LINC00998	5.77705	4.14708	-1.62997	1.62997
PI4K2B	6.78033	5.15051	-1.62982	1.62982
EXOC5	6.07732	4.44816	-1.62916	1.62916
NRGN	1.40111	3.0288	1.62769	1.62769
ZNF92	4.57456	2.94874	-1.62582	1.62582
SLC5A3	5.98884	4.3644	-1.62444	1.62444
ANXA2P2	3.21392	1.60619	-1.60773	1.60773
CCL20	6.91702	5.30976	-1.60725	1.60725
ZNF654	4.29747	2.69309	-1.60438	1.60438
GULP1	4.37104	2.76677	-1.60427	1.60427
LRRC40	5.23895	3.63979	-1.59916	1.59916
COQ3	4.45399	2.855	-1.59899	1.59899
RAB11B	5.56502	7.1638	1.59878	1.59878
POU2F2	3.23659	4.83425	1.59766	1.59766
TRAPPC5	3.7566	5.35347	1.59687	1.59687
KBTBD8	3.48719	1.89177	-1.59542	1.59542
IGF2	0.258152	1.85169	1.59354	1.59354
KATNBL1	5.43629	3.8431	-1.59319	1.59319
GSKIP	7.19538	5.60251	-1.59286	1.59286
NEK7	6.06153	4.46891	-1.59262	1.59262
RPL23P8	1.70194	0.109785	-1.59215	1.59215
NDUFB6	5.63922	4.0481	-1.59111	1.59111
INSIG2	4.83443	3.2436	-1.59083	1.59083
SNORD36A	1.8563	0.267017	-1.58928	1.58928
PRR7	1.58902	3.17669	1.58768	1.58768
WRN	4.90924	3.32228	-1.58696	1.58696
ABHD17A	3.99687	5.58225	1.58538	1.58538
GLTSCR1	2.26931	3.85441	1.58509	1.58509
SUCLA2	6.0919	4.50882	-1.58307	1.58307
ZNF678	3.91021	2.32802	-1.58219	1.58219
SNX10	4.16979	2.5886	-1.58118	1.58118
ANKRD46	4.23504	2.65479	-1.58025	1.58025
SPATC1L	2.20945	3.78162	1.57217	1.57217
MIB1	5.84133	4.27126	-1.57006	1.57006
PHF6	5.5149	3.94607	-1.56883	1.56883
OSTC	6.8423	5.27483	-1.56747	1.56747
NDFIP2	6.86066	5.29365	-1.56701	1.56701
MIR1282	0.102295	1.66903	1.56674	1.56674
FPGT	4.67204	3.10653	-1.56551	1.56551
SOX12	3.50597	5.0679	1.56193	1.56193
IKZF2	3.80544	2.24451	-1.56092	1.56092
HAUS3	4.51089	2.95296	-1.55794	1.55794
GOLGA8A	5.45332	3.8955	-1.55782	1.55782
FASTKD1	5.67976	4.12203	-1.55773	1.55773
POLI	3.99908	2.44337	-1.55572	1.55572
MDH1	7.62273	6.06777	-1.55496	1.55496
RPS15	7.88601	9.43603	1.55002	1.55002
TMEM167A	7.17962	5.63041	-1.54921	1.54921
CD69	4.63838	3.0894	-1.54898	1.54898
NXT2	4.37615	2.82772	-1.54843	1.54843
IGLL5	9.62342	11.1693	1.54584	1.54584
SRM	5.55754	7.10239	1.54485	1.54485
CENPQ	3.67595	2.13377	-1.54219	1.54219
LY75	4.67343	3.13278	-1.54065	1.54065
CD164	9.28452	7.74533	-1.53919	1.53919
GPN3	4.91628	3.3782	-1.53808	1.53808
VPS13A	5.96017	4.42558	-1.53459	1.53459
CRTC1	2.65318	4.1861	1.53291	1.53291
C21orf91	4.70764	3.17489	-1.53275	1.53275
LINC01578	5.55529	4.02326	-1.53202	1.53202
CYB5R4	5.43056	3.90097	-1.5296	1.5296
HCFC1R1	3.65367	5.18227	1.52861	1.52861
VBP1	6.2164	4.69209	-1.52431	1.52431
TAF13	4.5	2.97592	-1.52408	1.52408
SNHG4	2.80753	1.28363	-1.52389	1.52389
OXR1	5.73654	4.21271	-1.52383	1.52383
FCHO2	6.15226	4.63026	-1.522	1.522
ADAT3	1.08861	2.61011	1.52151	1.52151
TRIM23	3.43913	1.91788	-1.52125	1.52125
RNF208	1.24587	2.76438	1.5185	1.5185
ANKRD9	2.51783	4.03524	1.51741	1.51741
EN1	1.77603	3.29265	1.51662	1.51662
ZNF420	3.11134	1.59544	-1.5159	1.5159
ABRACL	6.49316	4.97769	-1.51548	1.51548
RPS27A	8.79937	7.28411	-1.51526	1.51526
MFSD8	4.74501	3.22977	-1.51524	1.51524
ANKHD1	2.61331	1.09817	-1.51514	1.51514
SCN7A	2.6865	1.17235	-1.51415	1.51415
CD74	9.53859	11.0527	1.5141	1.5141
FN3K	3.46175	4.97562	1.51386	1.51386
PPA2	7.0365	5.52501	-1.51149	1.51149
IPO11	4.5217	3.01071	-1.51099	1.51099
RSRP1	5.2759	3.76494	-1.51096	1.51096
CREB3L1	6.30219	7.81233	1.51014	1.51014
HIC1	2.77175	4.28136	1.5096	1.5096
PRR12	4.32418	5.83353	1.50935	1.50935
OIP5-AS1	5.09025	3.58109	-1.50916	1.50916
FXYD5	5.50014	7.00857	1.50843	1.50843
GOLGA8B	4.10555	2.5994	-1.50615	1.50615
SF3A2	5.0662	6.57209	1.50589	1.50589
TMEM106B	6.90998	5.40437	-1.50561	1.50561
LYSMD3	5.47573	3.97018	-1.50555	1.50555
PGAP1	3.98353	2.47888	-1.50465	1.50465
NDUFS8	5.47811	6.98174	1.50363	1.50363
SYN1	1.24587	2.74749	1.50162	1.50162
S100A4	10.403	8.90344	-1.49958	1.49958
RRM2B	6.19919	4.70151	-1.49768	1.49768
STARD4	5.90522	4.4088	-1.49642	1.49642
PMAIP1	5.25014	3.75411	-1.49603	1.49603
CMIP	5.73056	7.2251	1.49454	1.49454
ZNF628	1.60071	3.09514	1.49442	1.49442
PIBF1	4.86748	3.37349	-1.49399	1.49399
N4BP2L2	6.25716	4.76462	-1.49254	1.49254
DCP2	5.08506	3.59329	-1.49176	1.49176
DUSP23	3.67319	5.16421	1.49102	1.49102
ZNF441	3.29176	1.80115	-1.49061	1.49061
ZNF354B	3.24407	1.75362	-1.49045	1.49045
RNF139	5.29583	3.80629	-1.48953	1.48953
CD7	3.00971	4.49588	1.48617	1.48617
SEP15	7.88511	6.39945	-1.48566	1.48566
TMEM64	4.82074	3.33525	-1.48548	1.48548
SPIN4	4.54913	3.0643	-1.48483	1.48483
IBTK	7.16591	5.68148	-1.48443	1.48443
ECT2	7.62345	6.13933	-1.48411	1.48411
INSL5	4.81573	3.33202	-1.48371	1.48371
HAT1	6.34802	4.86477	-1.48325	1.48325
C1orf233	2.78207	4.2645	1.48243	1.48243
PARPBP	4.93141	3.45004	-1.48137	1.48137
LPAR6	4.82448	3.3433	-1.48118	1.48118
IDUA	2.17856	3.65927	1.48071	1.48071
C10orf32	5.11289	3.63324	-1.47965	1.47965
DPM3	3.76961	5.24893	1.47931	1.47931
DCXR	4.46683	5.94591	1.47908	1.47908
LRRK2	3.63103	2.15221	-1.47881	1.47881
BRWD1	6.02347	4.54766	-1.47581	1.47581
TMED7	6.88479	5.41052	-1.47427	1.47427
DCK	5.95506	4.48282	-1.47224	1.47224
SH3BGRL3	7.93621	9.40774	1.47152	1.47152
MAD2L1	6.45057	4.98182	-1.46875	1.46875
ITGAV	7.08649	5.61819	-1.4683	1.4683
MIS12	5.13116	3.66313	-1.46803	1.46803
ZNF414	2.15495	3.62269	1.46774	1.46774
B3GNT7	7.29302	8.75918	1.46616	1.46616
NBEAL1	4.09318	2.62868	-1.46451	1.46451
LTN1	5.82708	4.36282	-1.46427	1.46427
CNIH1	7.11838	5.65488	-1.4635	1.4635
FAM91A1	6.56434	5.10104	-1.4633	1.4633
KRCC1	6.74584	5.2849	-1.46094	1.46094
NT5C3A	6.59646	5.13714	-1.45932	1.45932
SUMO1	7.17889	5.7197	-1.45918	1.45918
CCNT2	5.65963	4.20212	-1.45751	1.45751
HMGCS1	7.56754	6.11061	-1.45693	1.45693
ALG10B	2.74037	1.28363	-1.45674	1.45674
AP1AR	5.6477	4.19146	-1.45624	1.45624
FAM76B	4.58638	3.13092	-1.45546	1.45546
SUCO	5.94132	4.48864	-1.45268	1.45268
IFITM3	8.21943	9.67104	1.45161	1.45161
SCAND1	4.02753	5.47898	1.45145	1.45145
NFIX	5.38055	6.83188	1.45133	1.45133
SMG1	7.25951	5.80845	-1.45106	1.45106
ATP5E	1.4665	0.0162045	-1.4503	1.4503
DNAJB4	4.37104	2.92104	-1.45	1.45
B3GNT5	6.03806	4.5882	-1.44986	1.44986
METTL25	3.65367	2.20618	-1.44748	1.44748
SPI1	4.43124	5.87854	1.4473	1.4473
NEAT1	8.85247	7.40778	-1.4447	1.4447
RAD51AP1	5.15417	3.70996	-1.4442	1.4442
SULT1B1	5.24082	3.79694	-1.44388	1.44388
ARL2	3.44563	4.88752	1.4419	1.4419
RNF138	5.90934	4.46964	-1.4397	1.4397
SCML1	4.99595	3.55637	-1.43959	1.43959
GRIN2D	3.49033	4.92877	1.43843	1.43843
POLR2J	5.39489	6.83317	1.43827	1.43827
PNPLA8	5.44361	4.00612	-1.43749	1.43749
BIRC2	6.41664	4.97975	-1.43688	1.43688
TRAPPC13	5.38816	3.9545	-1.43366	1.43366
TMEM160	1.9779	3.40921	1.43132	1.43132
TFAM	6.6081	5.17733	-1.43078	1.43078
NUF2	5.15912	3.72852	-1.4306	1.4306
ZNF385A	3.0358	4.46375	1.42795	1.42795
CEP83	4.5	3.07207	-1.42794	1.42794
TECR	5.50248	6.93016	1.42768	1.42768
TIA1	6.32969	4.90231	-1.42738	1.42738
YBX2	2.23969	3.66699	1.42729	1.42729
ARMT1	5.98438	4.55739	-1.42699	1.42699
LYPD8	3.4095	4.83596	1.42646	1.42646
PNPLA2	4.52937	5.95566	1.42628	1.42628
MUC2	8.36597	9.79187	1.4259	1.4259
CLDN12	6.84323	5.4174	-1.42583	1.42583
WFDC21P	4.03402	2.61011	-1.4239	1.4239
TGFBR1	5.61779	4.19591	-1.42188	1.42188
PCED1B-AS1	3.48719	2.06533	-1.42185	1.42185
CEBPB	4.69405	6.11556	1.42151	1.42151
ABCA5	4.87593	3.45451	-1.42142	1.42142
MIR663A	0.258152	1.67924	1.42109	1.42109
TM2D3	5.18655	3.76614	-1.42041	1.42041
DNA2	4.58932	3.16947	-1.41985	1.41985
EPN1	6.15475	7.57273	1.41798	1.41798
SST	1.10513	2.52207	1.41694	1.41694
C16orf13	4.1035	5.51969	1.41619	1.41619
C3orf33	3.18313	1.76804	-1.41509	1.41509
PFDN4	4.87954	3.46488	-1.41466	1.41466
C10orf95	0.854614	2.26839	1.41377	1.41377
UBALD2	4.94639	6.35992	1.41353	1.41353
DENND1B	4.73708	3.32391	-1.41318	1.41318
MIR663AHG	0.2874	1.69946	1.41206	1.41206
SPTSSA	6.77065	5.35864	-1.41201	1.41201
IL33	6.13225	4.72141	-1.41084	1.41084
PBK	6.09397	4.68387	-1.4101	1.4101
HINT3	5.71045	4.3005	-1.40995	1.40995
C9orf172	0.621853	2.02986	1.408	1.408
NBN	6.8074	5.40013	-1.40726	1.40726
CENPK	4.70628	3.29929	-1.40699	1.40699
PLA2G12B	2.99649	1.59004	-1.40645	1.40645
GPR15	3.52144	2.11508	-1.40636	1.40636
ARL5B	5.29403	3.88782	-1.40621	1.40621
CASD1	5.30926	3.90315	-1.40611	1.40611
RPS12	9.64957	8.2439	-1.40568	1.40568
HLTF	4.73044	3.32553	-1.40491	1.40491
SOCS4	5.28861	3.88451	-1.4041	1.4041
FAM98B	6.4335	5.03	-1.4035	1.4035
MMADHC	6.77872	5.37914	-1.39957	1.39957
SNX14	6.47976	5.08144	-1.39833	1.39833
MIS18BP1	5.66452	4.26619	-1.39832	1.39832
BTF3L4	5.5843	4.18699	-1.39731	1.39731
PPBP	8.5868	7.1897	-1.3971	1.3971
AGL	5.67493	4.278	-1.39693	1.39693
TMEM181	6.8961	5.4993	-1.39681	1.39681
CCNE2	4.07443	2.67789	-1.39654	1.39654
CHML	4.37955	2.98419	-1.39537	1.39537
ZNF559	3.46815	2.0731	-1.39506	1.39506
CROT	4.70899	3.31411	-1.39488	1.39488
ZDHHC17	4.55666	3.1622	-1.39445	1.39445
EXTL2	4.16979	2.77632	-1.39347	1.39347
MOSPD3	3.01409	4.40496	1.39087	1.39087
ZMYM1	4.27026	2.87957	-1.39069	1.39069
RAB27B	4.71438	3.32391	-1.39047	1.39047
CHMP2B	6.90143	5.51506	-1.38637	1.38637
LSM5	6.32617	4.93996	-1.38621	1.38621
SMARCAD1	5.87303	4.48864	-1.38438	1.38438
PSMD10	5.63496	4.25087	-1.38409	1.38409
RCBTB1	4.95553	3.57153	-1.384	1.384
PYY	4.21044	5.59275	1.38232	1.38232
KIAA1033	6.51844	5.13668	-1.38176	1.38176
CDKN2A	0.621853	2.00165	1.3798	1.3798
SLC35A1	6.3367	4.95737	-1.37933	1.37933
PDE5A	5.36777	3.98878	-1.37899	1.37899
DYNC2LI1	4.86142	3.48248	-1.37894	1.37894
JUNB	7.36316	8.74204	1.37888	1.37888
IMMP1L	3.17533	1.79647	-1.37886	1.37886
H2AFX	5.33925	6.71777	1.37852	1.37852
PVRL3	6.36184	4.98336	-1.37847	1.37847
UBE2S	5.72856	7.10381	1.37525	1.37525
GAS5	7.54917	6.17563	-1.37354	1.37354
TFRC	8.68889	7.31687	-1.37201	1.37201
CITED2	4.33297	5.70416	1.37119	1.37119
MED21	5.11799	3.74684	-1.37115	1.37115
FTH1	10.4966	11.867	1.37038	1.37038
CXCR3	2.81759	4.18788	1.3703	1.3703
MIR155HG	2.4676	1.09817	-1.36943	1.36943
MYSM1	5.4931	4.1239	-1.3692	1.3692
MPHOSPH6	5.1482	3.77925	-1.36895	1.36895
C17orf97	1.68005	3.04863	1.36858	1.36858
FSCN1	4.6327	6.00115	1.36845	1.36845
ABHD13	5.3763	4.00815	-1.36815	1.36815
ZNF302	4.51708	3.1494	-1.36768	1.36768
ZFY	4.50157	3.13464	-1.36693	1.36693
OST4	7.02731	8.39251	1.36519	1.36519
PIGN	5.54018	4.17531	-1.36486	1.36486
RMDN2	3.38265	2.01784	-1.36481	1.36481
RFC3	5.44117	4.07639	-1.36478	1.36478
PPP1R13L	4.01665	5.37993	1.36327	1.36327
SNRPE	6.7356	5.37247	-1.36313	1.36313
ZNF204P	3.75136	2.3884	-1.36296	1.36296
RWDD3	3.13969	1.77758	-1.3621	1.3621
DGKH	4.69541	3.33364	-1.36178	1.36178
EFNA2	4.01884	5.37954	1.3607	1.3607
OSBPL8	6.32837	4.96835	-1.36002	1.36002
SSX2IP	5.6026	4.24314	-1.35945	1.35945
CCNC	6.59024	5.23125	-1.35899	1.35899
NR1D1	3.46496	4.82278	1.35782	1.35782
ZNF518A	5.7064	4.34929	-1.35711	1.35711
ZNF529	3.3168	1.96037	-1.35643	1.35643
FAM207A	3.72755	5.08336	1.35581	1.35581
CLC	4.64828	3.29265	-1.35563	1.35563
KLRB1	3.41944	2.06533	-1.35411	1.35411
PRKACB	6.63999	5.28615	-1.35383	1.35383
FKBP3	6.49551	5.14223	-1.35329	1.35329
DDX3Y	6.14579	4.79252	-1.35327	1.35327
SLC25A46	6.34715	4.99465	-1.3525	1.3525
ATP6AP2	7.32863	5.97755	-1.35108	1.35108
UTP18	6.02997	4.68006	-1.34992	1.34992
LZTFL1	5.23614	3.88671	-1.34943	1.34943
ITM2A	4.94639	3.59868	-1.34771	1.34771
CD248	4.10144	5.4487	1.34726	1.34726
SLC38A2	7.36144	6.01532	-1.34612	1.34612
SENP7	3.99022	2.6444	-1.34582	1.34582
SLC2A4RG	4.17957	5.52465	1.34508	1.34508
LANCL1	6.25855	4.91371	-1.34484	1.34484
ARL6IP6	4.85044	3.50562	-1.34482	1.34482
RNF14	5.82459	4.48063	-1.34396	1.34396
CALCRL	4.88074	3.53685	-1.34389	1.34389
SMAD5	6.19967	4.85636	-1.34331	1.34331
TVP23B	5.89872	4.556	-1.34272	1.34272
MAP4K3	5.53027	4.18788	-1.34239	1.34239
TAPBP	7.02161	8.36321	1.3416	1.3416
ACTN4	8.687	10.0285	1.34149	1.34149
SORBS3	5.34881	6.68947	1.34065	1.34065
CPTP	4.24253	5.58089	1.33836	1.33836
C1GALT1C1	5.96414	4.62631	-1.33784	1.33784
RNF126	4.56116	5.89862	1.33746	1.33746
LY96	3.4095	2.0731	-1.3364	1.3364
IRF2BP1	4.03402	5.37011	1.3361	1.3361
FOXN2	5.20869	3.87454	-1.33415	1.33415
PIGK	5.71719	4.3856	-1.33158	1.33158
PHTF2	5.19042	3.86115	-1.32927	1.32927
DPH6	4.05967	2.7304	-1.32927	1.32927
COL4A3BP	5.81709	4.48791	-1.32917	1.32917
TNFSF4	3.79019	2.46123	-1.32896	1.32896
TTC14	4.96008	3.63193	-1.32815	1.32815
LIFR	3.68147	2.35694	-1.32453	1.32453
YAP1	6.92605	5.60218	-1.32387	1.32387
ZDHHC20	7.14883	5.8255	-1.32332	1.32332
LMBRD2	3.98576	2.66253	-1.32323	1.32323
FAR1	6.84876	5.52642	-1.32234	1.32234
DNAJC25	3.95875	2.63656	-1.32219	1.32219
TMEM135	4.93719	3.61606	-1.32113	1.32113
PRKACA	5.3797	6.70063	1.32094	1.32094
SLCO1B3	3.90315	2.58317	-1.31997	1.31997
MTMR6	5.85421	4.53436	-1.31985	1.31985
LINC01123	2.18635	3.50562	1.31928	1.31928
CCNG1	7.63948	6.32071	-1.31878	1.31878
ELP2	6.00378	4.68513	-1.31865	1.31865
FAS	6.08619	4.76761	-1.31857	1.31857
EHD2	4.39978	5.71754	1.31776	1.31776
EEF1E1	3.12356	1.80582	-1.31774	1.31774
RNFT1	4.41642	3.09894	-1.31748	1.31748
PRKCDBP	2.8375	4.15259	1.31509	1.31509
CXCL11	7.17449	5.85958	-1.31491	1.31491
VCPKMT	3.61957	2.30512	-1.31445	1.31445
FKBP2	6.08515	7.39815	1.313	1.313
MRPL4	5.44767	6.76048	1.31281	1.31281
UBE2W	5.27863	3.96602	-1.31262	1.31262
SLC19A2	4.15796	2.84597	-1.31199	1.31199
FBRSL1	4.68309	5.99477	1.31169	1.31169
ODF2L	4.40479	3.09323	-1.31157	1.31157
CTU1	1.40111	2.71062	1.30951	1.30951
WRB	4.4748	3.16584	-1.30896	1.30896
GSTO1	6.97715	5.6684	-1.30875	1.30875
NMD3	6.37892	5.07033	-1.3086	1.3086
RPL37	9.40549	10.714	1.30855	1.30855
KCTD9	6.09345	4.78545	-1.308	1.308
RMI1	4.53548	3.22803	-1.30745	1.30745
NUP54	6.34237	5.03497	-1.3074	1.3074
MIER3	5.78348	4.47625	-1.30723	1.30723
TAF3	3.38941	4.69649	1.30708	1.30708
SS18L2	4.42796	3.12159	-1.30637	1.30637
SNX13	6.13879	4.83311	-1.30568	1.30568
ATP13A3	7.35671	6.05115	-1.30555	1.30555
GALNT7	7.05389	5.74939	-1.30449	1.30449
RGS18	2.78719	1.48335	-1.30385	1.30385
FAM175A	4.73576	3.43204	-1.30372	1.30372
SPOPL	5.60114	4.29802	-1.30312	1.30312
RCHY1	5.24828	3.94713	-1.30115	1.30115
RDH14	0.134842	1.43595	1.30111	1.30111
TMEM60	4.72377	3.42295	-1.30082	1.30082
GXYLT1	4.82199	3.52132	-1.30067	1.30067
GPAM	4.50157	3.20171	-1.29986	1.29986
ZNF799	3.37245	2.0731	-1.29935	1.29935
FAM199X	5.9955	4.69649	-1.29901	1.29901
MED25	4.09111	5.39007	1.29896	1.29896
TARBP1	5.57321	4.27464	-1.29857	1.29857
HLA-L	2.139	0.840506	-1.29849	1.29849
CHIC1	3.66485	2.36645	-1.2984	1.2984
TRIAP1	5.5318	4.23365	-1.29815	1.29815
NAB1	6.2914	4.99363	-1.29777	1.29777
LDOC1	1.18501	2.4818	1.29679	1.29679
RPS18	11.584	10.2876	-1.29645	1.29645
PUS7L	4.33822	3.04271	-1.29552	1.29552
EDIL3	5.38393	4.08889	-1.29504	1.29504
MAP1S	4.09525	5.38968	1.29443	1.29443
TGDS	5.21917	3.92477	-1.2944	1.2944
ZNF816	3.46815	2.17404	-1.29411	1.29411
ARHGDIA	7.92259	9.21648	1.29389	1.29389
POLK	4.66509	3.37192	-1.29317	1.29317
TRAPPC8	6.12569	4.83254	-1.29315	1.29315
CLIP3	2.57231	3.86451	1.2922	1.2922
C2CD5	6.34237	5.0503	-1.29207	1.29207
NUDT14	3.73021	5.02199	1.29178	1.29178
HOOK1	6.88239	5.59106	-1.29133	1.29133
TMED5	7.10766	5.81657	-1.29109	1.29109
ZNF681	2.84243	1.55165	-1.29079	1.29079
GRAMD1C	3.79529	2.50495	-1.29034	1.29034
ZNF267	5.17974	3.89002	-1.28972	1.28972
GIMAP2	4.73576	3.44706	-1.2887	1.2887
AREG	3.24034	1.95197	-1.28837	1.28837
ADSS	6.4388	5.15097	-1.28784	1.28784
DKK1	3.8889	2.60208	-1.28682	1.28682
PI3	6.25346	7.54027	1.28681	1.28681
ATM	5.88204	4.59765	-1.28439	1.28439
VGF	0.753441	2.03782	1.28437	1.28437
SPRR1A	2.31973	3.60405	1.28432	1.28432
METTL10	4.9291	3.64501	-1.28408	1.28408
OSTM1	5.21632	3.93226	-1.28406	1.28406
TNKS2	6.25901	4.9751	-1.28391	1.28391
ZNF254	4.4296	3.14573	-1.28388	1.28388
KIAA1524	4.70357	3.41991	-1.28366	1.28366
RAD23A	6.55648	7.83983	1.28335	1.28335
IREB2	6.30755	5.027	-1.28055	1.28055
NME4	6.08515	7.36462	1.27948	1.27948
PCMTD1	5.86577	4.58684	-1.27893	1.27893
ANAPC11	5.55829	4.27968	-1.27861	1.27861
PPIP5K2	6.38485	5.10625	-1.2786	1.2786
MANEA	5.00699	3.72852	-1.27847	1.27847
ZNF703	5.85665	7.1351	1.27845	1.27845
ATP11C	5.24921	3.97122	-1.27798	1.27798
MFAP3	5.44442	4.16899	-1.27544	1.27544
UBE2E1	6.80929	5.53453	-1.27476	1.27476
MAN2A1	6.9214	5.6471	-1.2743	1.2743
FAM135A	5.88862	4.61438	-1.27424	1.27424
HRSP12	4.99263	3.71865	-1.27398	1.27398
ZBTB6	4.77372	3.49987	-1.27384	1.27384
TAF1B	4.43778	3.16402	-1.27375	1.27375
CDHR5	6.1666	7.43985	1.27325	1.27325
MTRNR2L2	1.42762	0.154394	-1.27323	1.27323
NDUFA9	7.59375	6.32091	-1.27284	1.27284
PERP	8.35414	7.08149	-1.27265	1.27265
CRIP2	3.83297	5.1053	1.27233	1.27233
DMXL1	5.36004	4.08794	-1.27211	1.27211
ARL16	4.60392	3.33202	-1.2719	1.2719
PLGRKT	5.4931	4.22234	-1.27075	1.27075
WDR11	6.45057	5.18048	-1.27009	1.27009
FOXA2	3.828	5.09771	1.26971	1.26971
CMTM6	7.98779	6.71838	-1.26941	1.26941
XRN1	6.00488	4.73555	-1.26933	1.26933
USP33	6.49473	5.2256	-1.26913	1.26913
COL1A1	10.0958	11.3649	1.2691	1.2691
PMS1	4.71976	3.45153	-1.26822	1.26822
FNDC3A	6.75208	5.48409	-1.268	1.268
HMGN4	7.13833	5.87104	-1.26729	1.26729
SEPSECS	4.64687	3.37977	-1.2671	1.2671
KLHL28	4.41642	3.1494	-1.26702	1.26702
APAF1	5.57321	4.30628	-1.26693	1.26693
SLC30A5	6.48687	5.22036	-1.26651	1.26651
COQ10B	5.41325	4.14708	-1.26618	1.26618
MICU2	6.3857	5.11991	-1.26579	1.26579
PDRG1	4.79551	3.52981	-1.2657	1.2657
TRMT13	4.59225	3.32716	-1.26509	1.26509
SNORA32	1.62383	0.358829	-1.265	1.265
CPOX	5.3375	4.07252	-1.26498	1.26498
LRRC31	4.70899	3.44407	-1.26492	1.26492
ECM2	3.30254	2.03782	-1.26473	1.26473
ZNF136	3.54282	2.2785	-1.26432	1.26432
PANK3	5.42482	4.16081	-1.26401	1.26401
CCDC126	3.61669	2.35375	-1.26294	1.26294
FAM173B	4.43778	3.17489	-1.26289	1.26289
C12orf29	4.88553	3.62402	-1.26151	1.26151
CCDC92	3.68971	4.95107	1.26135	1.26135
C2orf69	5.17192	3.91075	-1.26117	1.26117
IL6ST	7.01343	5.75242	-1.26101	1.26101
YOD1	4.14003	2.87957	-1.26046	1.26046
TMEM161B	4.80565	3.54525	-1.26041	1.26041
KLRC1	3.19089	1.93076	-1.26013	1.26013
ZFYVE16	5.78156	4.52165	-1.25991	1.25991
MTHFD2	6.80044	5.54119	-1.25924	1.25924
PYCARD	4.10965	5.36814	1.25849	1.25849
IL15	3.93121	2.67279	-1.25842	1.25842
TM9SF3	9.00991	7.75192	-1.25799	1.25799
TMEM56	4.66091	3.40306	-1.25785	1.25785
CAPZA2	7.84017	6.5825	-1.25768	1.25768
LSR	7.27168	8.52926	1.25758	1.25758
CD36	5.02011	3.76254	-1.25758	1.25758
CKMT1B	3.99022	5.24764	1.25742	1.25742
GNB4	5.24921	3.99186	-1.25735	1.25735
COX11	5.83701	4.58005	-1.25696	1.25696
BCAM	3.29536	4.55184	1.25648	1.25648
USP16	6.4542	5.19789	-1.2563	1.2563
PTGFR	3.01409	1.75844	-1.25565	1.25565
ZNF75D	4.36933	3.11408	-1.25525	1.25525
ZBTB45	2.56636	3.82136	1.255	1.255
H2AFZ	8.44981	7.19516	-1.25465	1.25465
MLF1	2.13095	0.876456	-1.2545	1.2545
RPE	6.16709	4.91371	-1.25338	1.25338
ZUFSP	4.23128	2.97799	-1.25329	1.25329
GCFC2	4.78273	3.52981	-1.25292	1.25292
PEX2	6.06523	4.81238	-1.25285	1.25285
WDR61	6.29725	5.04488	-1.25237	1.25237
AKT1S1	5.36176	6.61345	1.25169	1.25169
RORA	3.35874	2.10754	-1.2512	1.2512
EPHX1	4.51244	5.76296	1.25052	1.25052
N4BP2	4.59664	3.34651	-1.25013	1.25013
ZNF700	4.53243	3.28264	-1.24979	1.24979
BBS10	3.29536	2.04573	-1.24963	1.24963
TMBIM4	6.81683	5.5672	-1.24962	1.24962
RFX1	3.05718	4.30628	1.2491	1.2491
NUP35	5.07775	3.8294	-1.24835	1.24835
RAD21	8.25907	7.01097	-1.2481	1.2481
TMEM70	5.16208	3.914	-1.24809	1.24809
METTL4	4.28484	3.03676	-1.24808	1.24808
YPEL3	4.03186	5.27988	1.24802	1.24802
SRP9	8.08716	6.83944	-1.24772	1.24772
ACBD5	6.85304	5.60553	-1.24751	1.24751
ATN1	5.86152	7.10866	1.24714	1.24714
ZNF627	4.50779	3.2607	-1.24709	1.24709
SFT2D2	3.10314	1.8562	-1.24694	1.24694
HPGD	6.59024	5.34347	-1.24678	1.24678
SOCS1	2.15495	3.40152	1.24657	1.24657
FBXO22	5.75824	4.51168	-1.24656	1.24656
ABHD17B	4.86869	3.62269	-1.246	1.246
LOC113230	3.29896	4.54487	1.24592	1.24592
ZNF12	5.57172	4.32591	-1.24581	1.24581
MUC6	6.23528	7.48029	1.24501	1.24501
DLGAP5	6.09241	4.84903	-1.24339	1.24339
CDK17	4.9441	3.70122	-1.24288	1.24288
MZT2A	4.57901	5.82176	1.24276	1.24276
RPL31	9.28972	8.04724	-1.24248	1.24248
EVA1B	1.86602	3.10842	1.2424	1.2424
ZMYM5	4.12391	2.88178	-1.24213	1.24213
TTC5	4.12391	2.88178	-1.24213	1.24213
LYPLA1	7.0953	5.85367	-1.24163	1.24163
PCNP	7.25095	6.00977	-1.24118	1.24118
DNAJC4	3.62531	4.86645	1.24114	1.24114
EREG	5.97542	4.73433	-1.24109	1.24109
KLRAP1	1.74474	0.503786	-1.24095	1.24095
ACADM	6.47302	5.23298	-1.24003	1.24003
SNAPC1	4.17175	2.93176	-1.23999	1.23999
C1GALT1	6.23575	4.99619	-1.23957	1.23957
FOXP4	5.25199	6.49107	1.23908	1.23908
ZNF354A	4.03186	2.79287	-1.23898	1.23898
SLC7A11	4.16191	2.92319	-1.23872	1.23872
CHORDC1	5.79562	4.55739	-1.23823	1.23823
ZNF14	3.53674	2.29851	-1.23823	1.23823
USP1	6.62789	5.39084	-1.23704	1.23704
ASCL2	5.12104	6.35754	1.2365	1.2365
CENPU	5.33487	4.09844	-1.23644	1.23644
IFI27	8.84258	7.60682	-1.23576	1.23576
TAF1A	3.44887	2.21323	-1.23564	1.23564
MRPL19	6.60011	5.36458	-1.23553	1.23553
SELK	5.94534	4.71087	-1.23447	1.23447
SPPL2A	5.72989	4.49588	-1.23401	1.23401
TAOK1	6.42036	5.18675	-1.2336	1.2336
LINC01133	4.28665	5.52004	1.23339	1.23339
SGOL2	5.12104	3.88782	-1.23323	1.23323
SPRED1	6.04985	4.81701	-1.23284	1.23284
RGS1	6.47739	5.24506	-1.23232	1.23232
EDEM3	6.56956	5.33824	-1.23132	1.23132
ZNF367	4.81196	3.58109	-1.23087	1.23087
RASA2	4.90806	3.67721	-1.23085	1.23085
FBXO30	4.72911	3.49843	-1.23068	1.23068
CMTR2	5.80703	4.57664	-1.23039	1.23039
PCMTD2	5.77447	4.54418	-1.2303	1.2303
GDF15	6.60665	7.83691	1.23026	1.23026
ATR	5.80197	4.57185	-1.23012	1.23012
SLC2A13	4.23879	3.00869	-1.2301	1.2301
SESN3	4.91745	3.68737	-1.23008	1.23008
LYPLAL1	4.33822	3.10842	-1.2298	1.2298
XKR9	1.88528	0.656327	-1.22895	1.22895
CST3	7.31293	8.54107	1.22814	1.22814
HERC4	5.98605	4.75801	-1.22804	1.22804
ATG4C	4.43124	3.20348	-1.22776	1.22776
NDUFB10	5.70978	6.93722	1.22744	1.22744
MRPL41	3.98799	5.21511	1.22712	1.22712
ZNF280D	5.24362	4.01724	-1.22638	1.22638
CPEB2	4.5	3.27424	-1.22576	1.22576
CXCL6	2.9145	1.68939	-1.22512	1.22512
GJA1	5.14121	3.91616	-1.22505	1.22505
TMEM182	3.09903	1.87409	-1.22493	1.22493
PLOD2	6.44895	5.22429	-1.22466	1.22466
RAB3A	1.21576	2.44037	1.22461	1.22461
MGAT4A	6.52842	5.304	-1.22442	1.22442
COA7	4.99152	3.76733	-1.22419	1.22419
TTK	5.33487	4.1117	-1.22318	1.22318
CREBZF	5.88981	4.66729	-1.22252	1.22252
SCARF2	2.22465	3.44706	1.22241	1.22241
VPS50	5.61418	4.3926	-1.22158	1.22158
WFDC2	5.98382	7.20447	1.22065	1.22065
SLC6A14	4.52324	3.30259	-1.22065	1.22065
CTHRC1	5.36348	4.14432	-1.21916	1.21916
LACTB2	6.16069	4.94155	-1.21913	1.21913
NFYB	5.87604	4.65699	-1.21905	1.21905
ZNF780A	4.33122	3.1122	-1.21902	1.21902
PLS3	5.98214	4.76402	-1.21812	1.21812
ZDHHC21	4.83937	3.62137	-1.218	1.218
ALG6	4.61117	3.39379	-1.21738	1.21738
CIDEB	3.16354	4.38092	1.21737	1.21737
SELM	4.17371	5.39084	1.21714	1.21714
LAMTOR3	6.07627	4.85917	-1.2171	1.2171
DESI2	6.17933	4.96261	-1.21673	1.21673
ZNF24	6.85793	5.64123	-1.2167	1.2167
TPSB2	5.2859	6.50226	1.21636	1.21636
RRAS	5.04815	6.26437	1.21622	1.21622
RFK	5.99383	4.77834	-1.21549	1.21549
ASPN	4.96461	3.74927	-1.21534	1.21534
CLIP4	3.33792	2.12258	-1.21534	1.21534
CLDN8	6.10222	4.88697	-1.21525	1.21525
MSH2	5.97878	4.76462	-1.21417	1.21417
BGN	7.04267	8.25615	1.21348	1.21348
MTX3	4.28121	3.06819	-1.21302	1.21302
FAM179B	4.31178	3.09894	-1.21283	1.21283
CAND1	7.21739	6.00496	-1.21243	1.21243
HHLA3	2.20179	3.41381	1.21202	1.21202
ESD	7.15181	5.93982	-1.21199	1.21199
CBX3	8.61339	7.40162	-1.21177	1.21177
LY6E	6.04985	7.26102	1.21118	1.21118
CHST13	1.57722	2.78816	1.21094	1.21094
PCGF6	3.813	2.60208	-1.21091	1.21091
DMTF1	5.67008	4.46005	-1.21003	1.21003
RABGGTB	6.66423	5.45429	-1.20994	1.20994
PTAR1	5.53409	4.3251	-1.20899	1.20899
GTF2H3	6.10068	4.89192	-1.20876	1.20876
FASTKD2	6.32485	5.11615	-1.20869	1.20869
CHUK	5.90875	4.70026	-1.2085	1.2085
RAMP2	3.00532	4.21358	1.20827	1.20827
ZFP30	3.28815	2.08082	-1.20732	1.20732
PRIMPOL	4.36762	3.16038	-1.20724	1.20724
LINC01420	3.44887	4.6557	1.20683	1.20683
MRPL33	6.05517	4.84903	-1.20614	1.20614
ZMYM2	6.1592	4.95317	-1.20603	1.20603
ABHD14A	1.95073	3.15673	1.206	1.206
SLC38A6	3.57875	2.37276	-1.206	1.206
NIPAL1	4.21044	3.00463	-1.2058	1.2058
UBE2D1	5.28771	4.08218	-1.20553	1.20553
HIPK3	6.38104	5.17552	-1.20552	1.20552
CKMT1A	3.49661	4.70151	1.2049	1.2049
HS2ST1	5.99328	4.7884	-1.20488	1.20488
MBTD1	4.8602	3.65539	-1.20481	1.20481
TGFB1I1	3.5876	4.79193	1.20434	1.20434
ATP8A1	5.70165	4.49733	-1.20433	1.20433
SGPP1	5.02338	3.81905	-1.20433	1.20433
ENPP4	5.6264	4.42331	-1.20309	1.20309
ZNF761	4.41145	3.20877	-1.20268	1.20268
TMEM19	5.77576	4.57322	-1.20255	1.20255
MME	4.20662	3.00463	-1.20198	1.20198
UBC	9.82301	8.62106	-1.20195	1.20195
VGLL3	2.96968	1.76804	-1.20163	1.20163
FSD1L	4.21425	3.01273	-1.20152	1.20152
CCDC138	3.3274	2.12632	-1.20108	1.20108
WIPF3	3.91959	5.12037	1.20079	1.20079
LRIF1	4.51399	3.31411	-1.19988	1.19988
SEZ6L2	3.94734	5.14683	1.1995	1.1995
STXBP3	6.50216	5.30276	-1.19939	1.19939
HMGA1	8.38808	9.58741	1.19933	1.19933
VPS9D1-AS1	3.12356	4.32266	1.1991	1.1991
ANKRD32	4.22185	3.02279	-1.19905	1.19905
PRAF2	2.61908	3.8179	1.19882	1.19882
CST1	3.73287	4.93144	1.19857	1.19857
TRUB1	5.57913	4.38092	-1.19822	1.19822
TMF1	6.53301	5.33542	-1.19759	1.19759
PITX1	3.68697	4.88422	1.19724	1.19724
ANKRD11	6.0213	7.21844	1.19714	1.19714
ACTB	11.9706	13.1677	1.19707	1.19707
ZNF10	2.88132	1.68432	-1.19699	1.19699
POC1B	5.29493	4.09844	-1.19649	1.19649
CCPG1	4.01447	2.81851	-1.19596	1.19596
FANCM	3.70334	2.50782	-1.19552	1.19552
UNC50	5.53027	4.33482	-1.19545	1.19545
ZYX	7.51403	8.7087	1.19466	1.19466
ALG10	3.09903	1.90488	-1.19414	1.19414
SIVA1	5.23426	4.0402	-1.19406	1.19406
TRAPPC6B	5.20965	4.01623	-1.19342	1.19342
S100P	5.19236	3.99901	-1.19335	1.19335
SS18L1	4.35731	3.16402	-1.19329	1.19329
G6PD	4.68583	5.87909	1.19326	1.19326
RCN3	4.23316	5.42614	1.19298	1.19298
COPS2	6.66527	5.47239	-1.19289	1.19289
C2CD4B	2.60172	3.7946	1.19288	1.19288
MON2	5.81897	4.62631	-1.19266	1.19266
RGPD4	2.42875	3.62137	1.19262	1.19262
CAPNS1	7.97071	9.16279	1.19208	1.19208
ACTR2	9.11223	7.92034	-1.19189	1.19189
PCNXL4	5.20199	4.01017	-1.19181	1.19181
PPTC7	5.23333	4.04218	-1.19115	1.19115
NIPSNAP3A	5.60913	4.41798	-1.19115	1.19115
S100A6	11.0161	9.82536	-1.1907	1.1907
GCA	5.45574	4.26534	-1.1904	1.1904
AMN	4.63696	5.82694	1.18997	1.18997
MYNN	4.90217	3.71245	-1.18972	1.18972
TBC1D23	5.83019	4.64075	-1.18944	1.18944
POLR2G	5.9743	4.78545	-1.18885	1.18885
CALM2	9.53731	8.34859	-1.18872	1.18872
SH2B2	1.24587	2.43435	1.18848	1.18848
ANXA1	7.60342	6.41501	-1.18841	1.18841
ADH5	7.72731	6.539	-1.18831	1.18831
CENPE	5.9005	4.71336	-1.18714	1.18714
ANP32E	7.06607	5.87937	-1.1867	1.1867
TMX1	6.42571	5.23904	-1.18667	1.18667
RPRD1A	6.15375	4.96731	-1.18645	1.18645
NUTF2	6.03268	7.21909	1.18642	1.18642
ERCC8	3.65647	2.47008	-1.18639	1.18639
MS4A4A	4.46203	3.27592	-1.1861	1.1861
ARHGAP5	6.8036	5.61753	-1.18608	1.18608
SLC35F5	6.06839	4.88311	-1.18528	1.18528
CRYZ	6.24417	5.05913	-1.18504	1.18504
UGT2A3	5.67147	4.48719	-1.18428	1.18428
ANKRD30B	2.32679	1.14314	-1.18365	1.18365
CYP2S1	6.51805	7.70153	1.18348	1.18348
ZNF146	7.09556	5.91221	-1.18335	1.18335
ZNF181	3.94275	2.75957	-1.18318	1.18318
KLHL9	5.88264	4.69963	-1.18301	1.18301
CCT6P1	2.87651	1.69443	-1.18208	1.18208
PLA2G10	2.85225	4.03424	1.18199	1.18199
DMXL2	5.54548	4.36361	-1.18188	1.18188
TMEM168	6.00378	4.8222	-1.18158	1.18158
HAUS6	5.81834	4.63683	-1.18152	1.18152
PPP1R9B	5.38393	6.56488	1.18094	1.18094
RIF1	6.06945	4.88862	-1.18082	1.18082
PEX11B	5.39489	4.21446	-1.18043	1.18043
BTAF1	5.92571	4.74531	-1.18041	1.18041
AZI2	5.64558	4.46522	-1.18036	1.18036
TMEM126A	4.65951	3.47956	-1.17995	1.17995
PJA2	7.19755	6.01834	-1.1792	1.1792
SMG1P2	2.08171	0.902842	-1.17887	1.17887
HMGCR	7.06316	5.88434	-1.17882	1.17882
CDC37L1	4.47639	3.29763	-1.17876	1.17876
MMD	4.59518	3.41686	-1.17832	1.17832
GDA	5.89516	4.71832	-1.17684	1.17684
ACAP2	6.32352	5.14729	-1.17623	1.17623
HEATR5A	5.70505	4.52943	-1.17561	1.17561
DNPH1	5.2695	6.44505	1.17555	1.17555
SACM1L	6.36656	5.19122	-1.17534	1.17534
RGS13	1.95984	0.784843	-1.175	1.175
TYROBP	5.28771	6.46253	1.17482	1.17482
RBPMS	3.85023	5.025	1.17477	1.17477
TMEM65	3.79529	2.62075	-1.17454	1.17454
HOXB8	3.83049	5.00484	1.17435	1.17435
E2F5	4.94982	3.77569	-1.17414	1.17414
DCAF17	4.67065	3.49699	-1.17367	1.17367
MRPL1	5.72322	4.54975	-1.17347	1.17347
CLN5	5.29132	4.11828	-1.17304	1.17304
NOC3L	5.55077	4.37779	-1.17298	1.17298
TOX2	1.95073	3.12346	1.17273	1.17273
ETFA	7.55519	6.38276	-1.17244	1.17244
MZT2B	5.00589	6.17743	1.17154	1.17154
RBM45	3.93584	2.76438	-1.17146	1.17146
CMTM4	7.0922	5.92085	-1.17135	1.17135
USP46	4.46043	3.28932	-1.1711	1.1711
NARS2	5.41657	4.24572	-1.17084	1.17084
USP15	6.22587	5.0557	-1.17017	1.17017
FEV	0.425357	1.59544	1.17009	1.17009
KDELR1	7.57794	8.74796	1.17003	1.17003
ARHGAP19	4.45721	3.28765	-1.16956	1.16956
TTC32	2.67548	1.50647	-1.169	1.169
SLC25A40	5.23895	4.07058	-1.16837	1.16837
THAP9	2.97867	1.81048	-1.16819	1.16819
CUL5	5.77641	4.60838	-1.16803	1.16803
SHARPIN	4.50157	5.66904	1.16747	1.16747
SYTL5	5.58577	4.41874	-1.16703	1.16703
GEN1	4.74896	3.58245	-1.16651	1.16651
RPS11	10.2403	11.4065	1.16622	1.16622
CDK1	6.81526	5.64905	-1.16622	1.16622
DBT	5.12206	3.9566	-1.16545	1.16545
AZIN1	7.83554	6.67072	-1.16482	1.16482
CIZ1	5.78605	6.95086	1.16481	1.16481
SRRM1	6.22162	7.38602	1.1644	1.1644
CHD9	5.91052	4.74652	-1.164	1.164
ARL15	3.79529	2.63131	-1.16398	1.16398
DYNLT1	6.58877	5.42576	-1.16301	1.16301
RAP2C	5.83019	4.66729	-1.1629	1.1629
CLP1	4.46363	3.30094	-1.16269	1.16269
IER3IP1	6.55196	5.38929	-1.16268	1.16268
P2RY1	3.01409	1.85169	-1.1624	1.1624
VWA1	4.96687	6.12912	1.16225	1.16225
CLPTM1	6.03051	7.19227	1.16175	1.16175
PAQR3	4.44753	3.28598	-1.16154	1.16154
PLEKHF2	5.18655	4.02527	-1.16128	1.16128
PLEKHA1	5.65051	4.49009	-1.16042	1.16042
CCNG2	5.62783	4.46744	-1.16039	1.16039
ARL8B	6.58473	5.42462	-1.16011	1.16011
DDX60	6.96617	5.80612	-1.16005	1.16005
ZNF558	4.3897	3.22977	-1.15993	1.15993
SCP2	7.72681	6.56694	-1.15987	1.15987
SERPING1	6.30889	7.46857	1.15968	1.15968
INTU	2.82758	1.66903	-1.15854	1.15854
CYLD	6.02021	4.86197	-1.15823	1.15823
CITED4	0.930736	2.08851	1.15777	1.15777
USP45	4.23879	3.08172	-1.15706	1.15706
COX7C	8.05524	6.89868	-1.15655	1.15655
KIAA1109	6.30755	5.15143	-1.15613	1.15613
RCN2	6.47937	5.32326	-1.15611	1.15611
ZNF787	4.47797	5.6337	1.15573	1.15573
ZFP36	7.10868	8.2637	1.15502	1.15502
SNHG5	5.08297	3.92798	-1.15499	1.15499
MRPS23	6.09707	4.94261	-1.15446	1.15446
IL7	3.28815	2.13377	-1.15438	1.15438
ESPN	2.71369	3.86786	1.15418	1.15418
NOC4L	4.02101	5.17507	1.15406	1.15406
SMIM14	5.49388	4.34047	-1.15341	1.15341
B3GNT2	6.27826	5.12552	-1.15274	1.15274
EMC6	4.32418	5.47642	1.15224	1.15224
FAM13B	5.34534	4.19324	-1.1521	1.1521
MRPL13	6.44409	5.29199	-1.1521	1.1521
BCL3	4.6623	5.81396	1.15166	1.15166
FAM208B	6.36827	5.21686	-1.15141	1.15141
ARMC1	5.63496	4.48355	-1.1514	1.1514
PSMD14	6.96476	5.81338	-1.15137	1.15137
PTBP3	7.95142	6.80021	-1.15122	1.15122
CCNT1	5.64699	4.49588	-1.15111	1.15111
FASTKD3	4.09318	2.9424	-1.15079	1.15079
CSNK2B	6.28462	7.43487	1.15025	1.15025
OIP5	3.31325	2.16317	-1.15008	1.15008
IFITM2	5.67493	6.825	1.15007	1.15007
LSP1	5.58356	6.73317	1.1496	1.1496
UHRF2	5.3146	4.16536	-1.14924	1.14924
GSK3A	5.53256	6.68139	1.14883	1.14883
PDF	0.2874	1.43595	1.14855	1.14855
NHLRC2	4.8307	3.6823	-1.1484	1.1484
GNA13	6.85427	5.70635	-1.14792	1.14792
ACVR1C	3.06142	1.91356	-1.14786	1.14786
PLSCR4	4.40312	3.25559	-1.14753	1.14753
DEPDC1	5.51412	4.36677	-1.14735	1.14735
ORC4	5.36434	4.21709	-1.14725	1.14725
PDLIM7	4.59079	5.73692	1.14613	1.14613
ITGB6	4.86748	3.72236	-1.14512	1.14512
TC2N	6.80803	5.66294	-1.14508	1.14508
HIBCH	5.69826	4.55323	-1.14503	1.14503
LINC00238	2.06492	0.920169	-1.14475	1.14475
ZNF702P	2.4612	1.31672	-1.14448	1.14448
ARID3A	2.69198	3.83627	1.14429	1.14429
HARS2	5.76085	4.61704	-1.14381	1.14381
CASP8AP2	5.19622	4.05302	-1.1432	1.1432
MED7	4.17762	3.03477	-1.14285	1.14285
PRELP	2.72976	3.87232	1.14256	1.14256
MOB1B	5.09336	3.95135	-1.14202	1.14202
TRPM7	6.40709	5.26512	-1.14197	1.14197
ATP5G3	8.41659	7.27467	-1.14192	1.14192
ERO1B	3.15167	2.00977	-1.1419	1.1419
LINC01207	5.68664	4.54487	-1.14176	1.14176
SASS6	4.38633	3.24532	-1.14101	1.14101
CARM1	6.23247	7.3734	1.14093	1.14093
CREBRF	4.33997	3.19993	-1.14003	1.14003
SLC4A7	4.1117	2.97178	-1.13992	1.13992
JRKL	4.65671	3.51705	-1.13966	1.13966
HOXA7	2.65879	3.79812	1.13933	1.13933
CBX4	3.89367	5.03249	1.13882	1.13882
LUM	9.12279	7.98403	-1.13876	1.13876
TMEM68	5.40243	4.2645	-1.13794	1.13794
ZDBF2	2.51164	1.37443	-1.13722	1.13722
LCN2	8.42082	9.55796	1.13714	1.13714
AADACP1	2.00456	0.867552	-1.13701	1.13701
TMEM208	5.87844	4.74166	-1.13679	1.13679
CLIC3	1.95073	3.08749	1.13676	1.13676
C5orf24	6.26545	5.12878	-1.13667	1.13667
HES4	2.63054	3.76614	1.1356	1.1356
EED	5.13418	3.99901	-1.13517	1.13517
ABCE1	7.32753	6.19266	-1.13487	1.13487
MOSPD1	3.84777	2.71311	-1.13466	1.13466
WAS	3.71684	4.85129	1.13445	1.13445
IPMK	5.11187	3.97744	-1.13443	1.13443
TMTC3	4.65391	3.5199	-1.13401	1.13401
FAM214A	4.97251	3.83855	-1.13396	1.13396
CD58	4.97588	3.84196	-1.13392	1.13392
ATP5S	3.72488	2.59131	-1.13357	1.13357
DDA1	4.91511	6.04845	1.13334	1.13334
TRAPPC1	5.61057	6.74354	1.13297	1.13297
BLOC1S6	6.38231	5.24935	-1.13296	1.13296
PPAT	5.19525	4.0628	-1.13245	1.13245
TSPAN2	4.40979	3.27761	-1.13218	1.13218
SLC16A7	2.92385	1.79177	-1.13208	1.13208
MYEOV2	5.48444	4.35248	-1.13196	1.13196
RILP	3.60513	4.73677	1.13165	1.13165
PLA2G4A	3.35529	2.22373	-1.13156	1.13156
CHPT1	6.17592	5.04488	-1.13104	1.13104
CLEC4A	3.46175	2.33126	-1.13049	1.13049
TNFRSF10B	6.70409	5.57372	-1.13037	1.13037
DNAJB9	5.93729	4.80715	-1.13014	1.13014
RPA3	5.61851	4.48937	-1.12914	1.12914
TWF1	7.82358	6.69451	-1.12907	1.12907
HMMR	6.3004	5.17146	-1.12894	1.12894
MADCAM1	1.79652	2.92534	1.12882	1.12882
ATAD5	3.67595	2.54738	-1.12857	1.12857
ZNF527	2.85714	1.72925	-1.12789	1.12789
MREG	3.79783	2.67023	-1.1276	1.1276
HBP1	6.11451	4.98748	-1.12703	1.12703
GFM1	6.87879	5.75181	-1.12698	1.12698
EIF4EBP1	4.44915	5.57611	1.12697	1.12697
ZNF800	5.15714	4.03026	-1.12688	1.12688
ZMAT1	2.18635	1.0596	-1.12674	1.12674
ABHD3	5.82334	4.69712	-1.12622	1.12622
CDKN2AIP	5.7372	4.61172	-1.12548	1.12548
SLC25A17	5.08402	3.9587	-1.12531	1.12531
NUDCD1	5.677	4.55253	-1.12447	1.12447
FSIP2	2.75091	1.62744	-1.12347	1.12347
C7orf60	3.61092	2.48762	-1.1233	1.1233
RICTOR	5.07984	3.9566	-1.12324	1.12324
ZNF638	6.84446	5.72125	-1.12321	1.12321
ARL5A	6.16167	5.03895	-1.12273	1.12273
MRPL42	6.41994	5.29821	-1.12173	1.12173
CDK2AP2	5.4797	6.60091	1.12122	1.12122
DPY19L3	4.76464	3.64371	-1.12094	1.12094
IVNS1ABP	8.10845	6.98753	-1.12092	1.12092
SLC35A3	7.14209	6.02136	-1.12073	1.12073
TRMT11	4.56564	3.44556	-1.12008	1.12008
TBCEL	3.82302	2.70313	-1.11989	1.11989
RBM18	5.45009	4.33078	-1.11931	1.11931
FAM110A	3.01409	4.13321	1.11912	1.11912
SLC35A5	5.2106	4.09176	-1.11884	1.11884
USP53	6.13527	5.01647	-1.11881	1.11881
DTWD1	4.55064	3.43204	-1.1186	1.1186
CLCN3	7.51035	6.3919	-1.11845	1.11845
LOC100288778	3.31325	4.43164	1.11839	1.11839
MCTS1	5.768	4.65116	-1.11684	1.11684
GTF2A1	5.88324	4.76642	-1.11682	1.11682
PHLDB2	6.64317	5.52677	-1.1164	1.1164
CLK1	6.06312	4.94684	-1.11627	1.11627
FAM73A	4.81573	3.69996	-1.11576	1.11576
RSL24D1	7.10072	5.98503	-1.11569	1.11569
SEPP1	9.69871	8.58311	-1.1156	1.1156
ALG5	5.93729	4.8222	-1.11509	1.11509
TPBGL	0.732327	1.84717	1.11485	1.11485
COPB1	7.83182	6.7173	-1.11452	1.11452
C2orf47	4.72511	3.61074	-1.11437	1.11437
MIR5047	3.44238	2.32802	-1.11436	1.11436
MYPOP	2.33382	3.44706	1.11324	1.11324
SNORA40	2.85225	1.73905	-1.11321	1.11321
MAP3K2	6.06418	4.95212	-1.11206	1.11206
AIMP1	6.96419	5.85227	-1.11193	1.11193
C3orf52	4.24066	3.12906	-1.1116	1.1116
PI15	3.49347	2.38216	-1.11131	1.11131
ATP5J2	4.90806	6.01935	1.11129	1.11129
LNPEP	4.06601	2.95506	-1.11095	1.11095
PLN	3.39614	2.2852	-1.11094	1.11094
PGGT1B	5.55453	4.44367	-1.11086	1.11086
VPS13C	6.44328	5.33259	-1.11069	1.11069
HOXA9	0.0689959	1.17956	1.11057	1.11057
TBC1D3P1-DHX40P1	2.02207	0.911531	-1.11053	1.11053
ODF3B	2.71906	3.8294	1.11034	1.11034
CNOT3	5.03528	6.14556	1.11028	1.11028
ZFPL1	4.37785	5.48808	1.11023	1.11023
RTKN2	3.86485	2.75475	-1.1101	1.1101
UGT2B7	3.14369	2.03384	-1.10985	1.10985
CGRRF1	3.63956	2.53056	-1.109	1.109
GABPA	5.83577	4.72696	-1.10881	1.10881
ERI2	5.04494	3.93652	-1.10842	1.10842
PIP5K1C	4.50934	5.61753	1.10818	1.10818
C5orf30	5.12914	4.02126	-1.10788	1.10788
ATG5	6.19823	5.09055	-1.10767	1.10767
FKTN	5.18071	4.07349	-1.10722	1.10722
PTPRCAP	3.97906	5.08624	1.10719	1.10719
SLC26A2	8.0314	6.9248	-1.10659	1.10659
TNPO1	7.67606	6.56969	-1.10637	1.10637
MYL9	6.26912	7.37448	1.10535	1.10535
ACAD8	4.88194	3.77687	-1.10506	1.10506
TWSG1	5.89813	4.79311	-1.10502	1.10502
PTGDS	4.88792	5.99273	1.10481	1.10481
SPCS3	7.75408	6.64945	-1.10463	1.10463
NT5DC1	5.96471	4.86029	-1.10442	1.10442
RPL22L1	6.75797	5.65358	-1.10439	1.10439
GUCY1A2	2.26931	1.1651	-1.10421	1.10421
ANAPC4	5.45896	4.35487	-1.10408	1.10408
HSPA13	5.54624	4.44217	-1.10407	1.10407
OTULIN	4.90217	3.79812	-1.10405	1.10405
ERLEC1	7.19272	6.08875	-1.10397	1.10397
KLHL24	5.24455	4.14062	-1.10393	1.10393
ZNF451	5.52491	4.42103	-1.10388	1.10388
TMEM123	8.60643	7.50257	-1.10386	1.10386
ZNF277	4.97588	3.87232	-1.10356	1.10356
IMPACT	5.29673	4.19324	-1.10349	1.10349
ZNF593	3.90551	5.00889	1.10339	1.10339
CPEB4	5.06197	3.9587	-1.10327	1.10327
TFEC	3.28089	2.17765	-1.10324	1.10324
REXO1	4.7331	5.83581	1.10271	1.10271
MIR17HG	2.03936	0.937289	-1.10207	1.10207
ZNF124	3.76702	2.6651	-1.10192	1.10192
ARHGAP29	5.13217	4.03026	-1.10191	1.10191
CCL21	5.15218	6.25395	1.10177	1.10177
ZGRF1	3.46815	2.36645	-1.1017	1.1017
ATP8B4	3.05718	1.95618	-1.10101	1.10101
TSPAN6	6.15375	5.05276	-1.101	1.101
RPS10	1.9137	0.812943	-1.10075	1.10075
TMEM126B	5.50715	4.4065	-1.10065	1.10065
CD47	7.42472	6.32417	-1.10055	1.10055
LBR	8.17928	7.07884	-1.10044	1.10044
KRR1	6.14329	5.04291	-1.10039	1.10039
NEDD1	5.32961	4.22931	-1.1003	1.1003
ZCCHC10	5.00589	3.90641	-1.09948	1.09948
OCEL1	3.45532	4.55462	1.09929	1.09929
GPS2	5.08714	6.18641	1.09927	1.09927
SSB	7.58071	6.48144	-1.09927	1.09927
IFI6	5.94305	7.04209	1.09904	1.09904
ZNF770	6.20015	5.10151	-1.09864	1.09864
DCLRE1A	4.92328	3.82481	-1.09847	1.09847
USF2	5.62711	6.72549	1.09837	1.09837
MUT	5.84809	4.75016	-1.09793	1.09793
TMEM87B	6.74056	5.64286	-1.0977	1.0977
ARL6	2.3055	1.20806	-1.09745	1.09745
PLS1	8.20357	7.10665	-1.09692	1.09692
RPS6KA3	7.13406	6.03733	-1.09673	1.09673
WDR89	4.75027	3.6541	-1.09617	1.09617
ELMOD2	5.73985	4.64401	-1.09583	1.09583
TMTC1	3.83792	2.74263	-1.0953	1.0953
ESCO1	5.20391	4.10887	-1.09504	1.09504
MIAT	4.66648	3.57153	-1.09496	1.09496
THEMIS	3.19089	2.09615	-1.09474	1.09474
MED13	6.75044	5.65617	-1.09427	1.09427
CTSS	9.00984	7.91589	-1.09395	1.09395
SDCBP	7.61103	6.5171	-1.09392	1.09392
JSRP1	1.68005	2.77394	1.09389	1.09389
ATL2	6.37382	5.28029	-1.09352	1.09352
JAK2	5.48523	4.39183	-1.0934	1.0934
SMC6	6.19147	5.09819	-1.09329	1.09329
EXOSC7	5.42317	4.32997	-1.0932	1.0932
LRP6	5.56577	4.47258	-1.09319	1.09319
TP53INP1	5.41657	4.32347	-1.09309	1.09309
FAM102B	5.87904	4.78604	-1.093	1.093
C1orf54	3.50597	2.41309	-1.09288	1.09288
ZC3H3	3.42604	4.51881	1.09277	1.09277
PRR36	0.621853	1.71443	1.09258	1.09258
ZC3H13	5.84625	6.93815	1.0919	1.0919
STX19	4.27026	3.17849	-1.09177	1.09177
PTGES3	9.15742	8.06567	-1.09176	1.09176
FAM169A	4.37104	3.27929	-1.09175	1.09175
SSFA2	7.98543	6.89458	-1.09084	1.09084
ZG16B	4.39139	3.30094	-1.09044	1.09044
DNM3OS	2.29834	1.20806	-1.09028	1.09028
PAK4	5.24269	6.33289	1.0902	1.0902
ARFGEF2	6.55347	5.46392	-1.08955	1.08955
PIKFYVE	5.32256	4.23365	-1.08892	1.08892
KIAA0754	3.26995	2.18125	-1.0887	1.0887
C6orf62	7.27282	6.18439	-1.08843	1.08843
NBEA	2.53622	1.44795	-1.08827	1.08827
C1QB	6.79663	7.88479	1.08816	1.08816
SLC39A10	4.91276	3.82481	-1.08795	1.08795
ADGRG6	6.20686	5.11944	-1.08743	1.08743
C1QL1	0.732327	1.81974	1.08741	1.08741
PPP1R2	6.60484	5.51755	-1.08728	1.08728
PRICKLE3	3.17141	4.25855	1.08714	1.08714
PHYH	5.2695	4.18251	-1.08699	1.08699
PGM3	6.31866	5.23168	-1.08698	1.08698
DZIP3	4.10965	3.02279	-1.08686	1.08686
IFRD1	5.5417	4.45486	-1.08684	1.08684
RARRES2	4.97588	6.06266	1.08677	1.08677
EIF5A2	3.76961	2.68298	-1.08664	1.08664
NAE1	6.60375	5.51755	-1.08619	1.08619
SERINC1	7.71744	6.63148	-1.08596	1.08596
CMPK1	8.43355	7.34782	-1.08574	1.08574
LRFN3	2.5423	3.62798	1.08568	1.08568
MIER1	6.13678	5.05128	-1.0855	1.0855
LOC101927934	3.28089	2.19555	-1.08534	1.08534
MESDC1	4.48746	5.57269	1.08524	1.08524
FXYD1	1.54125	2.62604	1.08479	1.08479
SMIM24	3.7722	4.85692	1.08472	1.08472
SFT2D1	5.90581	4.82163	-1.08418	1.08418
PKD2	4.25183	3.16765	-1.08418	1.08418
PFKFB2	6.24277	5.1592	-1.08357	1.08357
CTNNAL1	5.81521	4.73188	-1.08333	1.08333
IL4I1	2.51164	3.59464	1.083	1.083
GSTA4	4.18929	3.10653	-1.08276	1.08276
SH3BGRL	6.75241	5.66968	-1.08273	1.08273
FAM222B	4.40145	5.48409	1.08263	1.08263
REV3L	5.22673	4.14432	-1.08242	1.08242
ZNF487	2.26197	1.17956	-1.0824	1.0824
CNOT8	6.42365	5.34146	-1.08219	1.08219
GAL	4.48746	5.56961	1.08215	1.08215
SUZ12	6.37935	5.2978	-1.08155	1.08155
C1orf35	3.58465	4.666	1.08135	1.08135
TMEM128	4.91979	3.83855	-1.08124	1.08124
LCORL	4.10965	3.0288	-1.08086	1.08086
SLC40A1	8.0703	6.98958	-1.08072	1.08072
GNAI3	7.36295	6.28228	-1.08067	1.08067
ZNF780B	3.91491	2.83459	-1.08032	1.08032
ZNF670	2.42218	1.34265	-1.07952	1.07952
CHST1	1.02057	2.09996	1.07939	1.07939
LTV1	6.37211	5.29282	-1.07929	1.07929
ZNF84	4.46043	3.38133	-1.07909	1.07909
CTDSPL2	5.23989	4.16081	-1.07908	1.07908
XPO1	8.04698	6.96801	-1.07897	1.07897
RCBTB2	3.66485	2.58589	-1.07896	1.07896
BMI1	0.398801	1.47751	1.07871	1.07871
SCFD1	6.40792	5.32935	-1.07857	1.07857
PTGS2	5.01902	3.94077	-1.07825	1.07825
ZNF117	2.59588	1.5179	-1.07798	1.07798
TMEM167B	6.0815	5.00382	-1.07767	1.07767
SMC5	6.35753	5.27988	-1.07766	1.07766
ZDHHC1	2.147	3.22455	1.07755	1.07755
KIAA1551	6.42324	5.34587	-1.07737	1.07737
LSM11	3.79019	2.71311	-1.07708	1.07708
DRAP1	5.72656	6.80342	1.07686	1.07686
TCF7L1	1.86602	2.9424	1.07637	1.07637
UEVLD	5.23989	4.16354	-1.07635	1.07635
WDR36	5.91111	4.83482	-1.07628	1.07628
PPP2R3C	4.9578	3.8823	-1.0755	1.0755
SCAMP1	5.81772	4.74226	-1.07545	1.07545
SERINC2	5.95335	7.02867	1.07533	1.07533
MFN1	5.97878	4.90394	-1.07484	1.07484
AASDH	4.52631	3.45153	-1.07478	1.07478
HERC2P2	5.14121	4.0667	-1.07451	1.07451
FKBP14	4.44266	3.36877	-1.07389	1.07389
RPS7	10.0844	9.01057	-1.07388	1.07388
EFCAB7	3.36903	2.2952	-1.07384	1.07384
ZNF708	3.4777	2.40388	-1.07382	1.07382
C8orf4	6.53948	5.46613	-1.07335	1.07335
TMEM47	4.30643	3.23324	-1.07319	1.07319
ZNF430	4.04904	2.97592	-1.07311	1.07311
PIK3C2A	6.43758	5.36458	-1.073	1.073
ABCD1	2.75091	3.82366	1.07275	1.07275
COPS5	6.18128	5.10861	-1.07267	1.07267
AP4E1	4.59956	3.52698	-1.07257	1.07257
MFSD1	6.60701	5.53453	-1.07249	1.07249
ABCD3	6.86066	5.78824	-1.07242	1.07242
TTC33	4.59225	3.5199	-1.07235	1.07235
CBR4	5.36948	4.29719	-1.07229	1.07229
LBX2-AS1	2.81256	3.88451	1.07194	1.07194
NAMPT	8.39271	7.32096	-1.07175	1.07175
SLC25A23	5.35918	6.43039	1.07121	1.07121
ITGB8	4.54913	3.4781	-1.07103	1.07103
TRAM1	8.06385	6.99291	-1.07093	1.07093
OCIAD1	7.6599	6.58911	-1.07078	1.07078
DYNLRB1	6.10684	7.17715	1.0703	1.0703
BLOC1S2	5.68801	4.61837	-1.06964	1.06964
LIG4	4.72244	3.65281	-1.06963	1.06963
NCOR2	6.08254	7.15216	1.06962	1.06962
HADHB	7.45282	6.38334	-1.06948	1.06948
CRYBG3	5.16405	4.09463	-1.06943	1.06943
CD3E	4.59518	5.66455	1.06937	1.06937
MARCH7	6.69252	5.62316	-1.06936	1.06936
RUNX3	3.94734	5.01647	1.06913	1.06913
ABCD2	2.05645	0.987466	-1.06899	1.06899
DENR	6.89877	5.82981	-1.06896	1.06896
GPR180	4.60683	3.53825	-1.06858	1.06858
PML	5.20965	6.27787	1.06823	1.06823
OTUD6B	4.59372	3.52557	-1.06815	1.06815
C1orf162	3.24407	4.31203	1.06796	1.06796
FAM126A	4.58196	3.5142	-1.06776	1.06776
DHX36	5.6314	4.56429	-1.0671	1.0671
UFL1	6.23528	5.16829	-1.06699	1.06699
NDUFA4L2	3.03148	4.09844	1.06695	1.06695
SLC9A3R2	5.3208	6.38763	1.06683	1.06683
CD79A	4.85533	5.92192	1.06659	1.06659
ZNF268	4.45882	3.39224	-1.06658	1.06658
CXCR6	4.15598	3.0894	-1.06657	1.06657
RPL18A	8.87312	9.93952	1.0664	1.0664
POGLUT1	4.29927	3.23324	-1.06603	1.06603
SNRPA	5.67769	6.7437	1.066	1.066
PKN2	6.58252	5.51684	-1.06568	1.06568
H19	9.47531	10.5404	1.06513	1.06513
CEP97	3.85999	2.79522	-1.06477	1.06477
SRSF7	7.95854	6.8939	-1.06465	1.06465
ZNF443	3.08243	2.01784	-1.0646	1.0646
C17orf75	4.39978	3.33525	-1.06453	1.06453
LBHD1	1.92304	0.858593	-1.06445	1.06445
CAAP1	5.74183	4.67751	-1.06432	1.06432
CHRDL1	4.23879	3.17489	-1.0639	1.0639
ATP11B	6.90733	5.84349	-1.06384	1.06384
FAM173A	2.71906	3.78281	1.06374	1.06374
AGPAT5	6.36313	5.29946	-1.06367	1.06367
SAFB2	5.12611	6.18954	1.06343	1.06343
WDR5B	3.41614	2.35375	-1.06238	1.06238
ARL4A	5.58724	4.52519	-1.06205	1.06205
EFNA3	3.74347	4.8054	1.06193	1.06193
YTHDC2	5.88084	4.81932	-1.06152	1.06152
MTRNR2L8	1.21576	0.154394	-1.06137	1.06137
UBE2Q2	5.9344	4.87314	-1.06127	1.06127
AIDA	5.7091	4.64792	-1.06119	1.06119
NDUFA5	7.36681	6.30595	-1.06085	1.06085
CEACAM18	3.44887	2.3884	-1.06046	1.06046
PAN3	5.36004	4.29968	-1.06037	1.06037
YEATS4	5.0428	3.98261	-1.0602	1.0602
BCAS2	5.79435	4.73433	-1.06002	1.06002
SNRNP70	6.74122	7.80068	1.05945	1.05945
THUMPD3-AS1	3.33792	2.2785	-1.05942	1.05942
GNAI1	4.58491	3.52557	-1.05934	1.05934
CD226	2.21707	1.15782	-1.05925	1.05925
GIPC2	5.84932	4.79017	-1.05915	1.05915
CRLS1	6.0316	4.9725	-1.05909	1.05909
CYGB	3.92425	4.98285	1.0586	1.0586
OSGIN2	4.9418	3.88341	-1.05839	1.05839
POLR2M	0.316067	1.37443	1.05836	1.05836
SNORD47	1.13761	0.0792613	-1.05835	1.05835
PRKAA1	6.93156	5.87355	-1.05802	1.05802
RNASE4	6.27096	5.21335	-1.0576	1.0576
REP15	5.22106	4.16354	-1.05752	1.05752
SPRR1B	0.753441	1.81048	1.05703	1.05703
SLC18A2	3.43586	2.37904	-1.05683	1.05683
EAF2	3.77736	2.72055	-1.05682	1.05682
NPRL3	3.94963	5.00636	1.05673	1.05673
FANCB	2.147	1.09054	-1.05645	1.05645
RIC1	4.9893	3.93333	-1.05597	1.05597
ATAD2	6.27324	5.2173	-1.05594	1.05594
CGGBP1	6.76254	5.70697	-1.05557	1.05557
CHURC1	5.65613	4.60101	-1.05512	1.05512
ZDHHC2	4.67895	3.62402	-1.05494	1.05494
SDE2	5.54851	4.49371	-1.05479	1.05479
PIGW	4.66788	3.6134	-1.05447	1.05447
FAM127B	3.21773	4.27211	1.05438	1.05438
INTS2	4.89625	3.84196	-1.05429	1.05429
HINT1	8.30515	7.2509	-1.05426	1.05426
ZBED6	3.35874	2.30512	-1.05362	1.05362
TMEM99	2.25458	1.20099	-1.05359	1.05359
RAD54B	3.813	2.75957	-1.05343	1.05343
LARP4	6.33407	5.28071	-1.05336	1.05336
C14orf142	4.42796	3.37506	-1.0529	1.0529
UGCG	5.80892	4.7562	-1.05272	1.05272
CCDC124	5.31104	6.36349	1.05245	1.05245
CASP3	6.63892	5.587	-1.05192	1.05192
STXBP5	5.84932	4.79781	-1.05151	1.05151
MRE11A	5.12104	4.06961	-1.05143	1.05143
CSGALNACT2	5.02772	3.97641	-1.05131	1.05131
NFKBIZ	5.9905	4.93943	-1.05107	1.05107
KIAA1586	3.29896	2.24795	-1.05101	1.05101
COG6	5.55979	4.50882	-1.05096	1.05096
PEMT	3.69245	4.74287	1.05043	1.05043
B4GALT6	2.93775	1.88737	-1.05038	1.05038
TAC1	2.00456	0.95421	-1.05035	1.05035
FBXO28	5.75104	4.70088	-1.05016	1.05016
METTL17	5.83701	4.78722	-1.04979	1.04979
THAP6	4.42138	3.37192	-1.04946	1.04946
ZC3H18	5.54018	6.58928	1.04911	1.04911
ZNF26	3.46496	2.41615	-1.04881	1.04881
ADGRL4	4.40646	3.35768	-1.04878	1.04878
MRPL50	5.74776	4.699	-1.04876	1.04876
EPT1	6.58988	5.54119	-1.04868	1.04868
HLA-H	4.47162	3.42295	-1.04867	1.04867
FAM35A	5.99383	4.94526	-1.04858	1.04858
PARGP1	1.52906	0.480616	-1.04844	1.04844
TLCD2	4.22752	5.27525	1.04774	1.04774
TDO2	3.14768	2.09996	-1.04773	1.04773
MTBP	3.56687	2.51923	-1.04764	1.04764
MSMO1	6.46384	5.41625	-1.04759	1.04759
CCDC101	3.30254	4.35009	1.04754	1.04754
CRIP1	7.07028	8.11769	1.04741	1.04741
CAMSAP3	4.63554	5.68275	1.0472	1.0472
SHPRH	4.76334	3.71617	-1.04717	1.04717
HECTD1	7.1097	6.06266	-1.04705	1.04705
ZNF273	3.19475	2.14854	-1.04621	1.04621
PLEKHA2	5.66242	4.61638	-1.04605	1.04605
ZNF501	2.82758	1.78233	-1.04525	1.04525
FRYL	7.18084	6.13586	-1.04498	1.04498
SEC24A	6.06734	5.02249	-1.04485	1.04485
NSUN3	3.56389	2.51923	-1.04466	1.04466
ZNF493	3.67595	2.63131	-1.04464	1.04464
INIP	4.20662	3.1622	-1.04441	1.04441
MCL1	8.95514	7.91089	-1.04426	1.04426
DNAJC10	7.28216	6.23806	-1.0441	1.0441
ATP6V1A	6.2254	5.18182	-1.04358	1.04358
MBTPS2	4.97476	3.93119	-1.04357	1.04357
CAPN7	5.44605	4.40265	-1.04339	1.04339
PCGF2	3.91256	4.9558	1.04324	1.04324
CD109	4.10555	3.06235	-1.0432	1.0432
SLC12A2	8.71072	7.66779	-1.04293	1.04293
NAPEPLD	5.45655	4.41416	-1.04238	1.04238
ZNF362	3.47134	4.51311	1.04177	1.04177
ZSCAN12	3.94963	2.90807	-1.04155	1.04155
PSMA3	7.2245	6.18327	-1.04122	1.04122
ZNF675	3.70875	2.66767	-1.04109	1.04109
PDK4	5.07356	4.03325	-1.04031	1.04031
FAM60A	7.23673	6.19667	-1.04006	1.04006
DCUN1D4	4.90335	3.86339	-1.03996	1.03996
HPCA	0.371746	1.41166	1.03991	1.03991
SMIM13	4.38801	3.34811	-1.0399	1.0399
TTN-AS1	2.71906	1.67924	-1.03982	1.03982
CCL22	2.49293	3.53263	1.03969	1.03969
SGMS2	5.09956	4.05988	-1.03968	1.03968
CCT2	8.28343	7.24382	-1.03961	1.03961
BDP1	6.01092	4.97147	-1.03946	1.03946
SNX4	6.04557	5.00636	-1.03921	1.03921
GRINA	6.0213	7.06015	1.03886	1.03886
NACA2	1.05499	0.0162045	-1.03878	1.03878
PTPN18	5.85116	6.88992	1.03876	1.03876
ZWILCH	5.69826	4.65957	-1.03868	1.03868
PKD1P1	5.22011	4.18161	-1.0385	1.0385
KCTD3	6.42612	5.38773	-1.03839	1.03839
IMPA1	5.83824	4.80015	-1.0381	1.0381
HELLS	4.55365	3.51563	-1.03802	1.03802
SMCHD1	6.55685	5.51898	-1.03788	1.03788
CCDC115	5.25106	4.21358	-1.03748	1.03748
RECQL	6.14229	5.10483	-1.03746	1.03746
RBM12B	4.48746	3.45004	-1.03741	1.03741
CCDC102B	2.65879	1.62216	-1.03663	1.03663
PRMT3	5.37715	4.34127	-1.03588	1.03588
RNF11	6.23011	5.19434	-1.03578	1.03578
ADCY7	5.34534	4.30957	-1.03577	1.03577
ACSL4	6.29005	5.25449	-1.03556	1.03556
KHSRP	7.12447	8.15996	1.03549	1.03549
TRNT1	4.98037	3.94501	-1.03536	1.03536
NFXL1	4.60538	3.57016	-1.03522	1.03522
PSMA3-AS1	5.20869	4.17351	-1.03519	1.03519
LRRC4B	0.689147	1.72433	1.03518	1.03518
FBN1	6.36484	5.32976	-1.03509	1.03509
SAMD13	3.94505	2.91024	-1.0348	1.0348
OTX1	1.00304	2.03782	1.03477	1.03477
EDRF1	4.5446	3.50992	-1.03468	1.03468
SLC25A36	5.79689	4.76222	-1.03467	1.03467
AMD1	7.5943	6.5597	-1.0346	1.0346
AKAP11	6.25392	5.21949	-1.03444	1.03444
ATXN10	6.59573	5.56135	-1.03438	1.03438
TXNDC17	6.46824	5.43408	-1.03416	1.03416
MKLN1	6.41994	5.38618	-1.03377	1.03377
DOPEY1	4.60247	3.56878	-1.03369	1.03369
CYP2W1	5.42399	6.45716	1.03317	1.03317
RNGTT	5.24828	4.21622	-1.03206	1.03206
MTAP	5.84133	4.81006	-1.03127	1.03127
HCFC1	5.62353	6.65479	1.03126	1.03126
TTC30B	3.05293	2.02185	-1.03108	1.03108
RP2	5.06197	4.03126	-1.03071	1.03071
RAPGEF6	5.19139	4.16081	-1.03058	1.03058
ZNF718	2.81759	1.78706	-1.03053	1.03053
ARHGAP11A	6.5219	5.49171	-1.03019	1.03019
SENP6	6.57809	5.54852	-1.02957	1.02957
ATP6V1C1	6.38062	5.35107	-1.02955	1.02955
TFB2M	5.31726	4.28804	-1.02921	1.02921
EBLN3	6.40959	5.38071	-1.02888	1.02888
ANKRD49	4.30464	3.27592	-1.02872	1.02872
PTRHD1	4.24253	5.27104	1.02851	1.02851
GIN1	3.20245	2.17404	-1.02841	1.02841
PRDX4	6.91027	5.88214	-1.02814	1.02814
BET1	5.44361	4.41569	-1.02792	1.02792
TTC37	6.80929	5.78145	-1.02784	1.02784
ZC3H12C	3.74083	2.71311	-1.02772	1.02772
ARNTL2	5.35228	4.3251	-1.02718	1.02718
C1D	5.00699	3.98054	-1.02644	1.02644
FIZ1	2.9051	3.93119	1.02609	1.02609
GPATCH2L	4.71976	3.69368	-1.02608	1.02608
CEP350	6.04343	5.01747	-1.02596	1.02596
KBTBD6	4.28484	3.259	-1.02583	1.02583
VIM-AS1	1.51676	2.5418	1.02503	1.02503
EDF1	7.40525	8.42999	1.02473	1.02473
ADD3	7.92491	6.90032	-1.02459	1.02459
CRY1	4.75421	3.72975	-1.02446	1.02446
ZNF37BP	3.7222	2.69812	-1.02408	1.02408
FHL3	3.06986	4.09367	1.02381	1.02381
TFAP4	4.0639	5.08768	1.02378	1.02378
FHL5	1.83665	0.812943	-1.0237	1.0237
DEGS1	5.96697	4.94367	-1.0233	1.0233
SSBP4	4.54913	5.57235	1.02322	1.02322
USP2	1.78631	2.80924	1.02293	1.02293
TMED1	4.39139	3.36877	-1.02262	1.02262
RRN3	6.44206	5.41968	-1.02238	1.02238
CLIC4	7.12447	6.1021	-1.02237	1.02237
RPAP2	4.5	3.4781	-1.0219	1.0219
DNAAF2	4.60538	3.58381	-1.02157	1.02157
UTP15	4.91042	3.88892	-1.0215	1.0215
PUM2	7.42759	6.40639	-1.02121	1.02121
TBC1D12	5.29313	4.27211	-1.02102	1.02102
GRSF1	7.62452	6.60377	-1.02076	1.02076
RNF19A	5.74578	4.72512	-1.02067	1.02067
UBE2M	5.47335	6.49361	1.02026	1.02026
SPAG9	6.66632	5.64612	-1.0202	1.0202
NCKAP1	7.71643	6.69656	-1.01988	1.01988
NR1D2	5.74842	4.72881	-1.01961	1.01961
TIPIN	4.09938	3.0798	-1.01958	1.01958
BCL2L15	6.42324	5.40399	-1.01925	1.01925
NPHP3	1.90429	0.885305	-1.01898	1.01898
PPP1R16A	4.62556	5.64449	1.01893	1.01893
PRKCSH	7.51384	8.53247	1.01864	1.01864
LRP12	3.55189	2.53338	-1.01851	1.01851
SPEF2	3.15564	2.13748	-1.01816	1.01816
TMEM9B	6.59317	5.57509	-1.01809	1.01809
HECTD2	2.61331	1.59544	-1.01787	1.01787
GPR137	3.29176	4.30957	1.01781	1.01781
IFNG	1.74474	0.726947	-1.01779	1.01779
WBSCR27	2.681	3.69871	1.01771	1.01771
ZNF432	3.09075	2.0731	-1.01766	1.01766
RB1CC1	5.94592	4.92877	-1.01715	1.01715
LYST	4.97026	3.95345	-1.01681	1.01681
ZNF503	2.44831	3.46488	1.01657	1.01657
TTC26	4.08279	3.06624	-1.01655	1.01655
SRSF3	8.79404	7.77777	-1.01628	1.01628
BACH1	5.7615	4.74531	-1.0162	1.0162
ASPM	5.68527	4.66921	-1.01606	1.01606
KLF16	5.08297	6.09877	1.0158	1.0158
MPP5	5.47652	4.46079	-1.01573	1.01573
PABPC1	9.82055	10.8359	1.01537	1.01537
L1TD1	5.83329	4.81817	-1.01513	1.01513
FOXP3	2.4992	3.5142	1.01501	1.01501
CEP170	4.95667	3.94183	-1.01483	1.01483
TBL1XR1	6.94051	5.92568	-1.01483	1.01483
C1orf27	5.57692	4.56222	-1.01469	1.01469
CD37	3.99244	5.00687	1.01443	1.01443
MMRN1	4.61982	3.60539	-1.01443	1.01443
DEGS2	4.18929	5.20365	1.01437	1.01437
ALDH9A1	6.57439	5.56031	-1.01407	1.01407
TSPAN8	10.2057	9.19175	-1.0139	1.0139
PPP1R21	4.50779	3.4941	-1.01369	1.01369
BIVM	4.37274	3.35927	-1.01347	1.01347
HAUS1	4.86869	3.85553	-1.01316	1.01316
NACC1	5.9396	6.9523	1.01271	1.01271
CHM	5.10983	4.09844	-1.01139	1.01139
HPS3	5.13619	4.12483	-1.01136	1.01136
RB1	6.42735	5.41625	-1.0111	1.0111
ZNF736	2.23969	1.22907	-1.01063	1.01063
SSR4	7.80142	6.79096	-1.01045	1.01045
IPP	3.8697	2.8595	-1.01019	1.01019
SAMD9L	6.36098	5.35107	-1.0099	1.0099
RPS6KA6	3.0866	2.07697	-1.00963	1.00963
ZNF260	4.56862	3.55914	-1.00948	1.00948
NSRP1	5.17486	6.18372	1.00887	1.00887
METTL14	5.15912	4.15075	-1.00837	1.00837
CRBN	5.36004	4.35168	-1.00836	1.00836
VRK1	5.43384	4.42558	-1.00825	1.00825
GTF2H2	2.47398	1.46576	-1.00822	1.00822
C5orf51	5.15516	4.14708	-1.00808	1.00808
NDUFS6	6.0815	7.08941	1.00791	1.00791
CCDC18	3.9289	2.92104	-1.00786	1.00786
GNG11	4.67481	3.66699	-1.00782	1.00782
HDAC9	3.35183	2.34416	-1.00767	1.00767
NDUFS4	5.86395	4.85636	-1.00759	1.00759
MAB21L3	1.4407	0.433127	-1.00757	1.00757
RIOK3	6.55985	5.5527	-1.00716	1.00716
NPAT	4.96574	3.9587	-1.00704	1.00704
LPGAT1	6.45782	5.45094	-1.00688	1.00688
FGF2	2.45477	1.44795	-1.00682	1.00682
TIMP1	7.80363	8.81042	1.00679	1.00679
CDA	3.33792	4.34448	1.00656	1.00656
TMEM100	2.08171	1.07516	-1.00656	1.00656
TNFRSF17	3.71684	2.71062	-1.00622	1.00622
FBXO45	5.25477	4.24915	-1.00562	1.00562
SART1	5.7118	6.7173	1.0055	1.0055
ARMCX3	6.00213	4.9967	-1.00543	1.00543
MIB2	4.0057	5.01092	1.00522	1.00522
ABCA1	5.02229	4.01724	-1.00505	1.00505
ARMCX4	3.02281	2.01784	-1.00498	1.00498
CEP70	4.6525	3.64761	-1.00489	1.00489
ENDOG	3.50286	4.50739	1.00454	1.00454
PRPF39	5.44117	4.43691	-1.00426	1.00426
RPL36AL	7.57997	8.58396	1.00399	1.00399
THAP5	5.00258	3.99901	-1.00358	1.00358
RHOD	3.36561	4.36914	1.00353	1.00353
DDX54	5.97654	6.97993	1.00339	1.00339
VEGFB	4.10965	5.11286	1.00321	1.00321
ASPH	8.13181	7.12871	-1.0031	1.0031
IARS2	7.88062	6.87777	-1.00285	1.00285
PLVAP	5.82833	6.83116	1.00284	1.00284
KRIT1	5.77576	4.77299	-1.00278	1.00278
GVINP1	3.91725	2.91457	-1.00268	1.00268
ANKRD13C	5.1382	4.136	-1.0022	1.0022
PSAT1	6.00488	5.00281	-1.00207	1.00207
KPNA5	2.3055	1.30358	-1.00193	1.00193
SEC16B	4.57753	3.57563	-1.00189	1.00189
ZNF888	3.47134	2.47008	-1.00126	1.00126
SLC35G1	3.58171	2.58045	-1.00125	1.00125
KLHL7	5.38985	4.38872	-1.00113	1.00113
CLPP	5.01902	6.0201	1.00108	1.00108
PLK4	5.00918	4.00815	-1.00103	1.00103
FAM122B	5.25014	4.24915	-1.00098	1.00098
CEBPZ	6.69695	5.69601	-1.00094	1.00094
TMEM52	1.9137	2.91457	1.00088	1.00088
PGK1	9.61177	8.61109	-1.00068	1.00068
BIRC3	7.5759	6.57534	-1.00056	1.00056
