# Supplementary material for: Comparison of the MGISEQ-2000 and Illumina HiSeq 4000 sequencing platforms for RNA sequencing
Source: Genomics Inform. 2019 Sep 27;17(3):e32. doi: 10.5808/GI.2019.17.3.e32 (PMC6808641; doi:10.5808/GI.2019.17.3.e32)
Supplement: Supplementary Table 7. — Gene ontology analysis of downregulated genes [file gi-2019-17-3-e32-supple8.xlsx]

## Sheet: Sheet1
Category	Term	Count	%	PValue	Genes	List Total	Pop Hits	Pop Total	Fold Enrichment	Bonferroni	Benjamini	FDR
GOTERM_BP_DIRECT	GO:0000184~nuclear-transcribed mRNA catabolic process, nonsense-mediated decay	9	0.0385703	8.48446e-07	RPL17, RPS18, RPS17, RPL31, RPS12, SMG1, RPL39, UHMK1, RPS27A	107	119	16792	11.869	0.000463992	0.000463992	0.00123722
GOTERM_BP_DIRECT	GO:0006412~translation	11	0.0471415	4.52389e-06	MRPS36, RPL17, RPS18, MRPS23, RPS17, RPL31, HARS2, RPS12, GTF2H3, RPL39, RPS27A	107	253	16792	6.82324	0.00247151	0.00123652	0.00659664
GOTERM_BP_DIRECT	GO:0006614~SRP-dependent cotranslational protein targeting to membrane	7	0.0299991	2.84871e-05	RPL17, RPS18, RPS17, RPL31, RPS12, RPL39, RPS27A	107	94	16792	11.6866	0.0154619	0.00518076	0.0415325
GOTERM_BP_DIRECT	GO:0019083~viral transcription	7	0.0299991	7.63766e-05	RPL17, RPS18, RPS17, RPL31, RPS12, RPL39, RPS27A	107	112	16792	9.80841	0.0409189	0.0103905	0.111316
GOTERM_BP_DIRECT	GO:0006413~translational initiation	7	0.0299991	0.000231071	RPL17, RPS18, RPS17, RPL31, RPS12, RPL39, RPS27A	107	137	16792	8.01856	0.118747	0.0249651	0.336425
GOTERM_BP_DIRECT	GO:0006364~rRNA processing	8	0.0342847	0.000415048	RPL17, RPS18, RPS17, RPL31, EXOSC7, RPS12, RPL39, RPS27A	107	214	16792	5.86671	0.203142	0.0371392	0.60353
GOTERM_BP_DIRECT	GO:0051436~negative regulation of ubiquitin-protein ligase activity involved in mitotic cell cycle	4	0.0171424	0.010242	PSMA2, PSMD10, ANAPC11, RPS27A	107	71	16792	8.84138	0.996416	0.552675	13.9397
GOTERM_BP_DIRECT	GO:0051437~positive regulation of ubiquitin-protein ligase activity involved in regulation of mitotic cell cycle transition	4	0.0171424	0.0123159	PSMA2, PSMD10, ANAPC11, RPS27A	107	76	16792	8.25971	0.998862	0.571441	16.5321
GOTERM_BP_DIRECT	GO:0018171~peptidyl-cysteine oxidation	2	0.00857118	0.0125856	TMX3, PRDX3	107	2	16792	156.935	0.99902	0.536884	16.8639
GOTERM_BP_DIRECT	GO:0031145~anaphase-promoting complex-dependent catabolic process	4	0.0171424	0.0136674	PSMA2, PSMD10, ANAPC11, RPS27A	107	79	16792	7.94605	0.999462	0.528936	18.1822
GOTERM_BP_DIRECT	GO:0043123~positive regulation of I-kappaB kinase/NF-kappaB signaling	5	0.021428	0.0190123	S100A4, TNFRSF10B, GOLT1B, NDFIP2, RPS27A	107	161	16792	4.87374	0.999972	0.615007	24.4149
GOTERM_BP_DIRECT	GO:0043488~regulation of mRNA stability	4	0.0171424	0.0274367	PSMA2, EXOSC7, PSMD10, RPS27A	107	103	16792	6.09455	1	0.718644	33.3476
GOTERM_BP_DIRECT	GO:0006120~mitochondrial electron transport, NADH to ubiquinone	3	0.0128568	0.0382999	NDUFB6, NDUFA9, NDUFA1	107	49	16792	9.60824	1	0.806642	43.4177
GOTERM_BP_DIRECT	GO:0033209~tumor necrosis factor-mediated signaling pathway	4	0.0171424	0.0387223	PSMA2, TNFRSF10B, PSMD10, RPS27A	107	118	16792	5.31982	1	0.786263	43.7791
GOTERM_BP_DIRECT	GO:0090263~positive regulation of canonical Wnt signaling pathway	4	0.0171424	0.0403805	PSMA2, PSMD10, YAP1, RPS27A	107	120	16792	5.23115	1	0.77756	45.1768
GOTERM_BP_DIRECT	GO:0006091~generation of precursor metabolites and energy	3	0.0128568	0.0441591	CYB5R4, COX7C, CROT	107	53	16792	8.88309	1	0.786483	48.2419
GOTERM_BP_DIRECT	GO:0046825~regulation of protein export from nucleus	2	0.00857118	0.0494085	IFI27, UHMK1	107	8	16792	39.2336	1	0.804151	52.2359
GOTERM_BP_DIRECT	GO:0032981~mitochondrial respiratory chain complex I assembly	3	0.0128568	0.060116	NDUFB6, NDUFA9, NDUFA1	107	63	16792	7.47308	1	0.848031	59.5086
GOTERM_BP_DIRECT	GO:0031398~positive regulation of protein ubiquitination	3	0.0128568	0.0618066	PSMD10, NDFIP2, RCHY1	107	64	16792	7.35631	1	0.840665	60.5579
GOTERM_BP_DIRECT	GO:0038061~NIK/NF-kappaB signaling	3	0.0128568	0.0652361	PSMA2, PSMD10, RPS27A	107	66	16792	7.13339	1	0.841985	62.6089
GOTERM_BP_DIRECT	GO:0006283~transcription-coupled nucleotide-excision repair	3	0.0128568	0.0795584	POLR2G, GTF2H3, RPS27A	107	74	16792	6.36221	1	0.884605	70.1472
GOTERM_BP_DIRECT	GO:0045948~positive regulation of translational initiation	2	0.00857118	0.0906524	POLR2G, UHMK1	107	15	16792	20.9246	1	0.905838	74.9856
GOTERM_BP_DIRECT	GO:0006919~activation of cysteine-type endopeptidase activity involved in apoptotic process	3	0.0128568	0.0967067	IFI27, TNFRSF10B, HSPE1	107	83	16792	5.67233	1	0.910979	77.3074
