# Supplementary material for: Comparison of the MGISEQ-2000 and Illumina HiSeq 4000 sequencing platforms for RNA sequencing
Source: Genomics Inform. 2019 Sep 27;17(3):e32. doi: 10.5808/GI.2019.17.3.e32 (PMC6808641; doi:10.5808/GI.2019.17.3.e32)
Supplement: Supplementary Table 8. — Gene ontology analysis of upregulated genes [file gi-2019-17-3-e32-supple9.xlsx]

## Sheet: Sheet1
Category	Term	Count	%	PValue	Genes	List Total	Pop Hits	Pop Total	Fold Enrichment	Bonferroni	Benjamini	FDR
GOTERM_BP_DIRECT	GO:0006351~transcription, DNA-templated	25	0.226613	9.986e-07	CCDC85B, ZNF580, POLR2I, CBX4, NFIX, CITED4, HIC1, CITED2, ZNF703, POU2F2, HOXA9, ZNF579, BRD4, ZBTB7A, CEBPB, CEBPD, ZNF503, IRF2BP1, ZNF358, ZNF865, ZNF787, RFX1, ZFPM1, NFIC, KLF2	73	1955	16792	2.94153	0.000599979	0.000599979	0.00147518
GOTERM_BP_DIRECT	GO:0006366~transcription from RNA polymerase II promoter	12	0.108774	1.0889e-05	SCAF1, TAF10, TAF3, CEBPB, CEBPD, SOX12, JUND, POLR2I, POU2F2, NFIX, PMF1, NFIC	73	513	16792	5.38076	0.00652297	0.00326682	0.0160847
GOTERM_BP_DIRECT	GO:0045944~positive regulation of transcription from RNA polymerase II promoter	14	0.126904	0.000242252	CEBPB, CEBPD, SOX12, NFIX, CITED4, TGFB1, CITED2, PFN1, POU2F2, JUND, SOX18, BRD4, NFIC, KLF2	73	981	16792	3.28276	0.135506	0.047378	0.357273
GOTERM_BP_DIRECT	GO:0000122~negative regulation of transcription from RNA polymerase II promoter	11	0.0997099	0.000955104	ZBTB7A, TAF3, JUND, CBX4, NFIX, SOX18, ZFPM1, NFIC, TGFB1, HIC1, CITED2	73	720	16792	3.51431	0.436896	0.133742	1.4017
GOTERM_BP_DIRECT	GO:0045892~negative regulation of transcription, DNA-templated	9	0.0815809	0.00129802	ZBTB7A, ZNF703, CEBPB, CCDC85B, CEBPD, CBX4, SOX18, TGFB1, CITED2	73	499	16792	4.14879	0.541876	0.144546	1.90047
GOTERM_BP_DIRECT	GO:0006355~regulation of transcription, DNA-templated	15	0.135968	0.0042707	CEBPB, ZNF580, IGF2, ZNF503, PMF1, IRF2BP1, ZNF358, HIC1, CITED2, TAF10, ZNF787, ZNF703, POU2F2, ZNF579, HOXA9	73	1504	16792	2.29416	0.923631	0.348643	6.12672
GOTERM_BP_DIRECT	GO:0006754~ATP biosynthetic process	3	0.0271936	0.00683016	ATP5D, CHCHD10, TGFB1	73	29	16792	23.7959	0.983739	0.444802	9.62888
GOTERM_BP_DIRECT	GO:0045599~negative regulation of fat cell differentiation	3	0.0271936	0.0139751	CCDC85B, ZFPM1, TGFB1	73	42	16792	16.4305	0.999788	0.652601	18.7715
GOTERM_BP_DIRECT	GO:0003151~outflow tract morphogenesis	3	0.0271936	0.0166157	SOX18, ZFPM1, CITED2	73	46	16792	15.0018	0.999958	0.673355	21.9265
GOTERM_BP_DIRECT	GO:0051781~positive regulation of cell division	3	0.0271936	0.0173066	IGF2, MDK, TGFB1	73	47	16792	14.6826	0.999972	0.649793	22.7329
GOTERM_BP_DIRECT	GO:0010629~negative regulation of gene expression	4	0.0362582	0.0210494	NME1, ZNF503, TGFB1, CITED2	73	137	16792	6.71613	0.999997	0.687246	26.9681
GOTERM_BP_DIRECT	GO:0001570~vasculogenesis	3	0.0271936	0.0240543	SOX18, TGFB1, CITED2	73	56	16792	12.3229	1	0.704606	30.2106
GOTERM_BP_DIRECT	GO:0045669~positive regulation of osteoblast differentiation	3	0.0271936	0.027346	CEBPB, CEBPD, JUND	73	60	16792	11.5014	1	0.722472	33.6083
GOTERM_BP_DIRECT	GO:0002244~hematopoietic progenitor cell differentiation	3	0.0271936	0.0326011	CEBPD, TGFB1, CITED2	73	66	16792	10.4558	1	0.758971	38.7146
GOTERM_BP_DIRECT	GO:0001843~neural tube closure	3	0.0271936	0.0431589	PFN1, TGFB1, CITED2	73	77	16792	8.96211	1	0.829268	47.886
GOTERM_BP_DIRECT	GO:0030851~granulocyte differentiation	2	0.0181291	0.0461805	ZFPM1, CITED2	73	11	16792	41.8232	1	0.830684	50.265
GOTERM_BP_DIRECT	GO:0006368~transcription elongation from RNA polymerase II promoter	3	0.0271936	0.0526107	TAF10, TAF3, POLR2I	73	86	16792	8.02421	1	0.852017	54.9946
GOTERM_BP_DIRECT	GO:0060644~mammary gland epithelial cell differentiation	2	0.0181291	0.054348	ZNF703, CEBPB	73	13	16792	35.3888	1	0.845227	56.1986
GOTERM_BP_DIRECT	GO:0006119~oxidative phosphorylation	2	0.0181291	0.054348	ATP5D, CHCHD10	73	13	16792	35.3888	1	0.845227	56.1986
GOTERM_BP_DIRECT	GO:0046688~response to copper ion	2	0.0181291	0.0624466	ATP5D, SOD3	73	15	16792	30.6703	1	0.869926	61.4248
GOTERM_BP_DIRECT	GO:0002576~platelet degranulation	3	0.0271936	0.0722175	IGF2, CFD, TGFB1	73	103	16792	6.69983	1	0.894863	66.9558
GOTERM_BP_DIRECT	GO:0007275~multicellular organism development	6	0.0543872	0.0726887	ZBTB7A, TPGS1, HOXA9, IGF2, PPDPF, HIC1	73	521	16792	2.64907	1	0.884648	67.2029
GOTERM_BP_DIRECT	GO:0032502~developmental process	2	0.0181291	0.0744664	NSRP1, CITED4	73	18	16792	25.5586	1	0.879248	68.1195
GOTERM_BP_DIRECT	GO:0043536~positive regulation of blood vessel endothelial cell migration	2	0.0181291	0.0784391	HSPB1, TGFB1	73	19	16792	24.2134	1	0.881696	70.0823
GOTERM_BP_DIRECT	GO:0017015~regulation of transforming growth factor beta receptor signaling pathway	2	0.0181291	0.082395	ZNF703, TGFB1	73	20	16792	23.0027	1	0.883898	71.9244
GOTERM_BP_DIRECT	GO:0001892~embryonic placenta development	2	0.0181291	0.082395	CEBPB, CITED2	73	20	16792	23.0027	1	0.883898	71.9244
